# Supplementary material for: Discovery of substrate cycles in large scale metabolic networks using hierarchical modularity
Source: BMC Syst Biol. 2015 Feb 13;9:5. doi: 10.1186/s12918-015-0146-2 (PMC4349670; doi:10.1186/s12918-015-0146-2)
Supplement: Additional file 1: — Additional tables referenced in the text as well as the reaction composition of each module identified using ShReD-based partitioning of the Hepatonet1 liver network. [file 12918_2015_146_MOESM1_ESM.xlsx]

## Sheet: Removed_Metabolites
	Name	Kegg ID	Remove for Shred	Remove for EFM
1	Albumin(c)	HC00001_c	0	0
2	Albumin(s)	HC00001_s	0	0
3	Albumin(l)	HC00001_l	0	0
4	Antichymotrypsin(c)	HC00002_c	0	0
5	Antichymotrypsin(s)	HC00002_s	0	0
6	Antichymotrypsin(l)	HC00002_l	0	0
7	Antitrypsin(c)	HC00003_c	0	0
8	Antitrypsin(s)	HC00003_s	0	0
9	Antitrypsin(l)	HC00003_l	0	0
10	ApoA1(r)	HC00004_r	0	0
11	ApoA1(c)	HC00004_c	0	0
12	ApoA1(s)	HC00004_s	0	0
13	ApoA1(l)	HC00004_l	0	0
14	ApoB100(r)	HC00005_r	0	0
15	ApoB100(c)	HC00005_c	0	0
16	ApoB100(l)	HC00005_l	0	0
17	ApoC1(r)	HC00006_r	0	0
18	ApoC1(c)	HC00006_c	0	0
19	ApoC2(r)	HC00007_r	0	0
20	ApoC2(c)	HC00007_c	0	0
21	ApoC3(r)	HC00008_r	0	0
22	ApoC3(c)	HC00008_c	0	0
23	ApoE(r)	HC00009_r	0	0
24	ApoE(c)	HC00009_c	0	0
25	ApoE(l)	HC00009_l	0	0
26	H2O(r)	HC00011_r	1	1
27	H2O(c)	HC00011_c	1	1
28	H2O(s)	HC00011_s	1	1
29	H2O(l)	HC00011_l	1	1
30	H2O(m)	HC00011_m	1	1
31	H2O(n)	HC00011_n	1	1
32	H2O(p)	HC00011_p	1	1
33	ATP(r)	HC00012_r	0	1
34	ATP(c)	HC00012_c	0	1
35	ATP(s)	HC00012_s	0	1
36	ATP(l)	HC00012_l	0	1
37	ATP(m)	HC00012_m	0	1
38	ATP(p)	HC00012_p	0	1
39	NAD+(r)	HC00013_r	0	1
40	NAD+(c)	HC00013_c	0	1
41	NAD+(m)	HC00013_m	0	1
42	NAD+(p)	HC00013_p	0	1
43	NADH(r)	HC00014_r	0	1
44	NADH(c)	HC00014_c	0	1
45	NADH(m)	HC00014_m	0	1
46	NADH(p)	HC00014_p	0	1
47	NADPH(r)	HC00015_r	0	1
48	NADPH(c)	HC00015_c	0	1
49	NADPH(m)	HC00015_m	0	1
50	NADPH(p)	HC00015_p	0	1
51	NADP+(r)	HC00016_r	0	1
52	NADP+(c)	HC00016_c	0	1
53	NADP+(m)	HC00016_m	0	1
54	NADP+(p)	HC00016_p	0	1
55	O2(r)	HC00017_r	0	1
56	O2(c)	HC00017_c	0	1
57	O2(s)	HC00017_s	0	1
58	O2(m)	HC00017_m	0	1
59	O2(p)	HC00017_p	0	1
60	ADP(r)	HC00018_r	0	1
61	ADP(c)	HC00018_c	0	1
62	ADP(s)	HC00018_s	0	1
63	ADP(l)	HC00018_l	0	1
64	ADP(m)	HC00018_m	0	1
65	ADP(p)	HC00018_p	0	1
66	Pi(r)	HC00019_r	1	1
67	Pi(c)	HC00019_c	1	1
68	Pi(s)	HC00019_s	1	1
69	Pi(l)	HC00019_l	1	1
70	Pi(m)	HC00019_m	1	1
71	Pi(p)	HC00019_p	1	1
72	CoA(r)	HC00020_r	0	1
73	CoA(c)	HC00020_c	0	1
74	CoA(m)	HC00020_m	0	1
75	CoA(p)	HC00020_p	0	1
76	CO2(r)	HC00021_r	1	1
77	CO2(b)	HC00021_b	1	1
78	CO2(c)	HC00021_c	1	1
79	CO2(s)	HC00021_s	1	1
80	CO2(m)	HC00021_m	1	1
81	CO2(p)	HC00021_p	1	1
82	PPi(r)	HC00023_r	1	1
83	PPi(c)	HC00023_c	1	1
84	PPi(s)	HC00023_s	1	1
85	PPi(m)	HC00023_m	1	1
86	PPi(n)	HC00023_n	1	1
87	PPi(p)	HC00023_p	1	1
88	NH3(c)	HC00024_c	1	1
89	NH3(s)	HC00024_s	1	1
90	NH3(m)	HC00024_m	1	1
91	UDP(r)	HC00025_r	0	1
92	UDP(c)	HC00025_c	0	1
93	UDP(s)	HC00025_s	0	1
94	FAD(c)	HC00026_c	0	1
95	FAD(s)	HC00026_s	0	1
96	FAD(m)	HC00026_m	0	1
97	Pyridoxal-P(c)	HC00028_c	1	1
98	Pyridoxal-P(s)	HC00028_s	1	1
99	SAM(c)	HC00029_c	0	0
100	AMP(r)	HC00030_r	0	1
101	AMP(c)	HC00030_c	0	1
102	AMP(s)	HC00030_s	0	1
103	AMP(m)	HC00030_m	0	1
104	AMP(p)	HC00030_p	0	1
105	SAH(c)	HC00031_c	0	0
106	Pyruvate(c)	HC00032_c	0	0
107	Pyruvate(s)	HC00032_s	0	0
108	Pyruvate(m)	HC00032_m	0	0
109	Pyruvate(p)	HC00032_p	0	0
110	Acetyl-CoA(r)	HC00033_r	0	0
111	Acetyl-CoA(c)	HC00033_c	0	0
112	Acetyl-CoA(m)	HC00033_m	0	0
113	Acetyl-CoA(p)	HC00033_p	0	0
114	Glutamate(c)	HC00034_c	0	0
115	Glutamate(s)	HC00034_s	0	0
116	Glutamate(l)	HC00034_l	0	0
117	Glutamate(m)	HC00034_m	0	0
118	AKG(c)	HC00035_c	0	0
119	AKG(s)	HC00035_s	0	0
120	AKG(m)	HC00035_m	0	0
121	AKG(p)	HC00035_p	0	0
122	H2O2(c)	HC00036_c	1	1
123	H2O2(s)	HC00036_s	1	1
124	H2O2(m)	HC00036_m	1	1
125	H2O2(p)	HC00036_p	1	1
126	UDP-glucose(r)	HC00038_r	0	0
127	UDP-glucose(c)	HC00038_c	0	0
128	UDP-glucose(s)	HC00038_s	0	0
129	Glucose(r)	HC00040_r	0	0
130	Glucose(c)	HC00040_c	0	0
131	Glucose(s)	HC00040_s	0	0
132	Heme(c)	HC00041_c	0	0
133	Heme(m)	HC00041_m	0	0
134	Acetate(c)	HC00042_c	1	1
135	Acetate(s)	HC00042_s	1	1
136	Acetate(m)	HC00042_m	1	1
137	GDP(c)	HC00043_c	0	1
138	GDP(s)	HC00043_s	0	1
139	GDP(m)	HC00043_m	0	1
140	OAA(c)	HC00044_c	0	0
141	OAA(m)	HC00044_m	0	0
142	Glycine(c)	HC00045_c	0	0
143	Glycine(s)	HC00045_s	0	0
144	Glycine(l)	HC00045_l	0	0
145	Glycine(m)	HC00045_m	0	0
146	Alanine(c)	HC00048_c	0	0
147	Alanine(s)	HC00048_s	0	0
148	Alanine(l)	HC00048_l	0	0
149	Alanine(m)	HC00048_m	0	0
150	Succinate(c)	HC00049_c	0	0
151	Succinate(s)	HC00049_s	0	0
152	Succinate(m)	HC00049_m	0	0
153	UDP-N-acetylglucosamine(r)	HC00050_r	0	0
154	UDP-N-acetylglucosamine(c)	HC00050_c	0	0
155	GTP(c)	HC00051_c	0	1
156	GTP(s)	HC00051_s	0	1
157	GTP(m)	HC00051_m	0	1
158	GTP(n)	HC00051_n	0	1
159	Lysine(c)	HC00053_c	0	0
160	Lysine(s)	HC00053_s	0	0
161	Lysine(l)	HC00053_l	0	0
162	Lysine(m)	HC00053_m	0	0
163	Aspartate(c)	HC00055_c	0	0
164	Aspartate(s)	HC00055_s	0	0
165	Aspartate(l)	HC00055_l	0	0
166	Aspartate(m)	HC00055_m	0	0
167	GSH(c)	HC00056_c	0	0
168	GSH(s)	HC00056_s	0	0
169	GSH(m)	HC00056_m	0	0
170	UDP-galactose(r)	HC00057_r	0	0
171	UDP-galactose(c)	HC00057_c	0	0
172	PAPS(c)	HC00058_c	0	0
173	PAP(c)	HC00059_c	0	0
174	CMP(r)	HC00060_r	0	1
175	CMP(c)	HC00060_c	0	1
176	CMP(s)	HC00060_s	0	1
177	CMP(m)	HC00060_m	0	1
178	Formate(r)	HC00061_r	1	1
179	Formate(c)	HC00061_c	1	1
180	Formate(s)	HC00061_s	1	1
181	Formate(m)	HC00061_m	1	1
182	Formate(n)	HC00061_n	1	1
183	Sulfate(b)	HC00062_b	1	1
184	Sulfate(c)	HC00062_c	1	1
185	Sulfate(s)	HC00062_s	1	1
186	Sulfate(m)	HC00062_m	1	1
187	FMN(c)	HC00064_c	0	0
188	Arginine(c)	HC00065_c	0	0
189	Arginine(s)	HC00065_s	0	0
190	Arginine(l)	HC00065_l	0	0
191	Arginine(m)	HC00065_m	0	0
192	CTP(c)	HC00066_c	0	1
193	CTP(s)	HC00066_s	0	1
194	CTP(m)	HC00066_m	0	1
195	CTP(n)	HC00066_n	0	1
196	Glutamine(c)	HC00067_c	0	0
197	Glutamine(s)	HC00067_s	0	0
198	Glutamine(l)	HC00067_l	0	0
199	Glutamine(m)	HC00067_m	0	0
200	Serine(c)	HC00068_c	0	0
201	Serine(s)	HC00068_s	0	0
202	Serine(l)	HC00068_l	0	0
203	Serine(m)	HC00068_m	0	0
204	Formaldehyde(c)	HC00070_c	0	0
205	Formaldehyde(s)	HC00070_s	0	0
206	Thiamin-PP(m)	HC00071_m	0	0
207	Ascorbate(c)	HC00074_c	0	0
208	Ascorbate(s)	HC00074_s	0	0
209	Methionine(c)	HC00075_c	0	0
210	Methionine(s)	HC00075_s	0	0
211	Methionine(l)	HC00075_l	0	0
212	Methionine(m)	HC00075_m	0	0
213	PEP(c)	HC00076_c	0	0
214	PEP(m)	HC00076_m	0	0
215	UTP(c)	HC00077_c	0	0
216	UTP(s)	HC00077_s	0	0
217	Ornithine(c)	HC00079_c	0	0
218	Ornithine(s)	HC00079_s	0	0
219	Ornithine(m)	HC00079_m	0	0
220	Tryptophan(c)	HC00080_c	0	0
221	Tryptophan(s)	HC00080_s	0	0
222	Tryptophan(l)	HC00080_l	0	0
223	Phenylalanine(c)	HC00081_c	0	0
224	Phenylalanine(s)	HC00081_s	0	0
225	Phenylalanine(l)	HC00081_l	0	0
226	Phenylalanine(m)	HC00081_m	0	0
227	H+(PG)(c)	HC00083_c	1	1
228	H+(PG)(s)	HC00083_s	1	1
229	H+(PG)(m)	HC00083_m	1	1
230	H+(PG)(p)	HC00083_p	1	1
231	ITP(c)	HC00084_c	0	0
232	ITP(s)	HC00084_s	0	0
233	Tyrosine(c)	HC00085_c	0	0
234	Tyrosine(s)	HC00085_s	0	0
235	Tyrosine(l)	HC00085_l	0	0
236	Tyrosine(m)	HC00085_m	0	0
237	Malonyl-CoA(r)	HC00086_r	0	0
238	Malonyl-CoA(c)	HC00086_c	0	0
239	Malonyl-CoA(m)	HC00086_m	0	0
240	Malonyl-CoA(p)	HC00086_p	0	0
241	Acetaldehyde(c)	HC00087_c	0	0
242	Acetaldehyde(s)	HC00087_s	0	0
243	Fructose-6P(c)	HC00088_c	0	0
244	Urea(c)	HC00089_c	0	0
245	Urea(s)	HC00089_s	0	0
246	Urea(m)	HC00089_m	0	0
247	Sucrose(s)	HC00091_s	0	0
248	Succinyl-CoA(m)	HC00093_m	0	0
249	Glucose-6P(r)	HC00094_r	0	0
250	Glucose-6P(c)	HC00094_c	0	0
251	sn-Glycerol-3P(c)	HC00095_c	0	0
252	sn-Glycerol-3P(m)	HC00095_m	0	0
253	sn-Glycerol-3P(p)	HC00095_p	0	0
254	Sulfite(c)	HC00096_c	1	1
255	Sulfite(m)	HC00096_m	1	1
256	Fructose(c)	HC00097_c	0	0
257	Fructose(s)	HC00097_s	0	0
258	GDP-mannose(c)	HC00098_c	0	0
259	Cysteine(c)	HC00099_c	0	0
260	Cysteine(s)	HC00099_s	0	0
261	Cysteine(l)	HC00099_l	0	0
262	Cysteine(m)	HC00099_m	0	0
263	beta-Alanine(c)	HC00100_c	0	0
264	beta-Alanine(s)	HC00100_s	0	0
265	beta-Alanine(m)	HC00100_m	0	0
266	Propanoyl-CoA(c)	HC00101_c	0	0
267	Propanoyl-CoA(m)	HC00101_m	0	0
268	Propanoyl-CoA(p)	HC00101_p	0	0
269	THF(c)	HC00102_c	0	0
270	THF(m)	HC00102_m	0	0
271	Glucose-1P(c)	HC00103_c	0	0
272	Glucose-1P(s)	HC00103_s	0	0
273	IDP(c)	HC00104_c	0	0
274	IDP(s)	HC00104_s	0	0
275	UMP(r)	HC00105_r	0	1
276	UMP(c)	HC00105_c	0	1
277	UMP(s)	HC00105_s	0	1
278	Uracil(c)	HC00106_c	0	0
279	Uracil(s)	HC00106_s	0	0
280	Anthranilate(c)	HC00107_c	0	0
281	2-Oxobutyrate(c)	HC00108_c	0	0
282	2-Oxobutyrate(m)	HC00108_m	0	0
283	DHAP(c)	HC00109_c	0	0
284	DHAP(s)	HC00109_s	0	0
285	DHAP(p)	HC00109_p	0	0
286	CDP(c)	HC00110_c	0	1
287	CDP(s)	HC00110_s	0	1
288	CDP(m)	HC00110_m	0	1
289	Choline(c)	HC00112_c	0	0
290	Choline(s)	HC00112_s	0	0
291	Chloride(c)	HC00113_c	1	1
292	Chloride(s)	HC00113_s	1	1
293	Glycerol(c)	HC00114_c	0	0
294	Glycerol(s)	HC00114_s	0	0
295	Glycerol(m)	HC00114_m	0	0
296	Ribose-5P(r)	HC00115_r	0	0
297	Ribose-5P(c)	HC00115_c	0	0
298	GAP(c)	HC00116_c	0	0
299	PRPP(c)	HC00117_c	0	0
300	PRPP(s)	HC00117_s	0	0
301	Ribose(c)	HC00119_c	0	0
302	Ribose(s)	HC00119_s	0	0
303	Fumarate(c)	HC00120_c	0	0
304	Fumarate(m)	HC00120_m	0	0
305	Leucine(c)	HC00121_c	0	0
306	Leucine(s)	HC00121_s	0	0
307	Leucine(l)	HC00121_l	0	0
308	Leucine(m)	HC00121_m	0	0
309	Galactose(c)	HC00122_c	0	0
310	Galactose(s)	HC00122_s	0	0
311	Ferricytochrome_C(m)	HC00123_m	0	0
312	Ferrocytochrome_C(m)	HC00124_m	0	0
313	GSSG(c)	HC00125_c	0	0
314	GSSG(s)	HC00125_s	0	0
315	GSSG(m)	HC00125_m	0	0
316	CMP-N-acetylneuraminate(c)	HC00126_c	0	0
317	CMP-N-acetylneuraminate(n)	HC00126_n	0	0
318	Isopentenyl-PP(p)	HC00127_p	0	0
319	IMP(c)	HC00128_c	0	0
320	IMP(s)	HC00128_s	0	0
321	dATP(c)	HC00129_c	0	1
322	dATP(m)	HC00129_m	0	1
323	Methanol(c)	HC00130_c	0	0
324	Methanol(s)	HC00130_s	0	0
325	Putrescine(c)	HC00132_c	0	0
326	Putrescine(s)	HC00132_s	0	0
327	Putrescine(m)	HC00132_m	0	0
328	Histidine(c)	HC00133_c	0	0
329	Histidine(s)	HC00133_s	0	0
330	Histidine(l)	HC00133_l	0	0
331	Histidine(m)	HC00133_m	0	0
332	Butyryl-CoA(c)	HC00134_c	0	0
333	Butyryl-CoA(m)	HC00134_m	0	0
334	Inositol(r)	HC00135_r	0	0
335	Inositol(c)	HC00135_c	0	0
336	Inositol(s)	HC00135_s	0	0
337	N-Acetylglucosamine(r)	HC00138_r	0	0
338	N-Acetylglucosamine(c)	HC00138_c	0	0
339	N-Acetylglucosamine(l)	HC00138_l	0	0
340	3-Methyl-2-oxobutyrate(m)	HC00139_m	0	0
341	5,10-Methylene-THF(c)	HC00140_c	0	0
342	5,10-Methylene-THF(m)	HC00140_m	0	0
343	GMP(c)	HC00141_c	0	1
344	GMP(s)	HC00141_s	0	1
345	GMP(m)	HC00141_m	0	1
346	Adenine(c)	HC00144_c	0	0
347	Adenine(s)	HC00144_s	0	0
348	Proline(c)	HC00145_c	0	0
349	Proline(s)	HC00145_s	0	0
350	Proline(l)	HC00145_l	0	0
351	Proline(m)	HC00145_m	0	0
352	Malate(c)	HC00146_c	0	0
353	Malate(m)	HC00146_m	0	0
354	Asparagine(c)	HC00148_c	0	0
355	Asparagine(s)	HC00148_s	0	0
356	Asparagine(l)	HC00148_l	0	0
357	Asparagine(m)	HC00148_m	0	0
358	Nicotinamide(c)	HC00149_c	0	0
359	Nicotinamide(s)	HC00149_s	0	0
360	Palmitoyl-CoA(r)	HC00150_r	0	0
361	Palmitoyl-CoA(c)	HC00150_c	0	0
362	Palmitoyl-CoA(m)	HC00150_m	0	0
363	Palmitoyl-CoA(p)	HC00150_p	0	0
364	Homocysteine(c)	HC00151_c	0	0
365	Citrate(c)	HC00153_c	0	0
366	Citrate(s)	HC00153_s	0	0
367	Citrate(m)	HC00153_m	0	0
368	Mannose(c)	HC00154_c	0	0
369	Mannose(s)	HC00154_s	0	0
370	Propanoate(c)	HC00158_c	0	0
371	Propanoate(s)	HC00158_s	0	0
372	Propanoate(m)	HC00158_m	0	0
373	Acetoacetate(c)	HC00159_c	0	0
374	Acetoacetate(s)	HC00159_s	0	0
375	Acetoacetate(m)	HC00159_m	0	0
376	UDP-glucuronate(r)	HC00162_r	0	0
377	UDP-glucuronate(c)	HC00162_c	0	0
378	Hydroxypyruvate(c)	HC00163_c	0	0
379	Carbamoyl-P(c)	HC00164_c	0	0
380	Carbamoyl-P(m)	HC00164_m	0	0
381	5-Methylthioadenosine(c)	HC00165_c	0	0
382	Thymine(c)	HC00170_c	0	0
383	Thymine(s)	HC00170_s	0	0
384	Thymine(m)	HC00170_m	0	0
385	Agmatine(m)	HC00171_m	0	0
386	Valine(c)	HC00174_c	0	0
387	Valine(s)	HC00174_s	0	0
388	Valine(l)	HC00174_l	0	0
389	Valine(m)	HC00174_m	0	0
390	Glycerone(s)	HC00175_s	0	0
391	L-Lactate(c)	HC00177_c	0	0
392	L-Lactate(s)	HC00177_s	0	0
393	L-Lactate(m)	HC00177_m	0	0
394	L-Lactate(p)	HC00177_p	0	0
395	Cholesterol(r)	HC00178_r	0	0
396	Cholesterol(b)	HC00178_b	0	0
397	Cholesterol(c)	HC00178_c	0	0
398	Cholesterol(s)	HC00178_s	0	0
399	Cholesterol(l)	HC00178_l	0	0
400	Threonine(c)	HC00179_c	0	0
401	Threonine(s)	HC00179_s	0	0
402	Threonine(l)	HC00179_l	0	0
403	Threonine(m)	HC00179_m	0	0
404	Ethanolamine(c)	HC00180_c	0	0
405	UDP-xylose(r)	HC00181_r	0	0
406	UDP-xylose(c)	HC00181_c	0	0
407	Glucuronate(c)	HC00182_c	0	0
408	3PG(c)	HC00186_c	0	0
409	3PG(m)	HC00186_m	0	0
410	Ribulose-5P(r)	HC00188_r	0	0
411	Ribulose-5P(c)	HC00188_c	0	0
412	UDP-N-acetyl-D-galactosamine(c)	HC00190_c	0	0
413	dADP(c)	HC00192_c	0	0
414	dADP(m)	HC00192_m	0	0
415	Acetone(s)	HC00193_s	0	0
416	Acetone(m)	HC00193_m	0	0
417	Maltose(s)	HC00194_s	0	0
418	Oxalate(c)	HC00195_c	0	0
419	Oxalate(m)	HC00195_m	0	0
420	Adenosine(c)	HC00196_c	0	0
421	Adenosine(s)	HC00196_s	0	0
422	Adenosine(m)	HC00196_m	0	0
423	Sarcosine(c)	HC00197_c	0	0
424	Sarcosine(s)	HC00197_s	0	0
425	Thymidine(c)	HC00198_c	0	0
426	Thymidine(s)	HC00198_s	0	0
427	Thymidine(m)	HC00198_m	0	0
428	Arachidonate(r)	HC00202_r	0	0
429	Arachidonate(c)	HC00202_c	0	0
430	Arachidonate(s)	HC00202_s	0	0
431	Arachidonate(l)	HC00202_l	0	0
432	Arachidonate(p)	HC00202_p	0	0
433	3-Oxopropanoate(m)	HC00203_m	0	0
434	Adenylyl_sulfate(c)	HC00204_c	0	0
435	ACP(c)	HC00207_c	0	0
436	D-Xylulose-5P(c)	HC00209_c	0	0
437	Succinate_semialdehyde(m)	HC00210_m	0	0
438	4-Methyl-2-oxopentanoate(m)	HC00211_m	0	0
439	10-Formyl-THF(c)	HC00212_c	0	0
440	10-Formyl-THF(m)	HC00212_m	0	0
441	Dimethylallyl-PP(p)	HC00213_p	0	0
442	1,3DPG(c)	HC00214_c	0	0
443	K+(c)	HC00216_c	1	1
444	K+(s)	HC00216_s	1	1
445	dCMP(c)	HC00217_c	0	1
446	Guanine(c)	HC00219_c	0	0
447	Guanine(s)	HC00219_s	0	0
448	Lactose(s)	HC00220_s	0	0
449	Taurine(c)	HC00222_c	0	0
450	Taurine(s)	HC00222_s	0	0
451	Taurine(p)	HC00222_p	0	0
452	Butyrate(c)	HC00223_c	0	0
453	Butyrate(s)	HC00223_s	0	0
454	Lipoamide(m)	HC00225_m	0	0
455	Palmitate(r)	HC00226_r	0	0
456	Palmitate(c)	HC00226_c	0	0
457	Palmitate(s)	HC00226_s	0	0
458	Palmitate(l)	HC00226_l	0	0
459	Palmitate(p)	HC00226_p	0	0
460	Pyridoxal(c)	HC00227_c	0	0
461	Pyridoxal(s)	HC00227_s	0	0
462	Isomaltose(s)	HC00229_s	0	0
463	Nicotinate(c)	HC00230_c	0	0
464	Nicotinate(s)	HC00230_s	0	0
465	Riboflavin(c)	HC00232_c	0	0
466	Riboflavin(s)	HC00232_s	0	0
467	Glycerate(c)	HC00235_c	0	0
468	Glycerate(m)	HC00235_m	0	0
469	Hypoxanthine(c)	HC00238_c	0	0
470	Hypoxanthine(s)	HC00238_s	0	0
471	Homoserine(c)	HC00239_c	0	0
472	Homoserine(s)	HC00239_s	0	0
473	Dihydrobiopterin(c)	HC00242_c	0	0
474	N-Acetylneuraminate(c)	HC00244_c	0	0
475	N-Acetylneuraminate(n)	HC00244_n	0	0
476	Tetrahydrobiopterin(c)	HC00245_c	0	0
477	Mannose-6P(c)	HC00246_c	0	0
478	Erythrose-4P(c)	HC00247_c	0	0
479	H2S(c)	HC00250_c	1	1
480	H2S(s)	HC00250_s	1	1
481	dGTP(c)	HC00252_c	0	1
482	dGTP(s)	HC00252_s	0	1
483	dGTP(m)	HC00252_m	0	1
484	HCO3-(b)	HC00253_b	1	1
485	HCO3-(c)	HC00253_c	1	1
486	HCO3-(s)	HC00253_s	1	1
487	HCO3-(m)	HC00253_m	1	1
488	Inosine(c)	HC00255_c	0	0
489	Inosine(s)	HC00255_s	0	0
490	Orotate(c)	HC00256_c	0	0
491	Orotate(s)	HC00256_s	0	0
492	Uridine(c)	HC00259_c	0	0
493	Uridine(s)	HC00259_s	0	0
494	Creatine(c)	HC00260_c	0	0
495	Creatine(s)	HC00260_s	0	0
496	CDP-choline(r)	HC00263_r	0	0
497	CDP-choline(c)	HC00263_c	0	0
498	Isocitrate(c)	HC00266_c	0	0
499	Isocitrate(m)	HC00266_m	0	0
500	Isocitrate(p)	HC00266_p	0	0
501	L-Xylulose(c)	HC00267_c	0	0
502	Pyridoxine(c)	HC00268_c	0	0
503	Pyridoxine(s)	HC00268_s	0	0
504	Spermidine(c)	HC00269_c	0	0
505	Spermidine(s)	HC00269_s	0	0
506	L-Carnitine(r)	HC00270_r	0	0
507	L-Carnitine(c)	HC00270_c	0	0
508	L-Carnitine(m)	HC00270_m	0	0
509	L-Carnitine(p)	HC00270_p	0	0
510	Sphingosine(c)	HC00271_c	0	0
511	2-Oxoadipate(c)	HC00273_c	0	0
512	2-Oxoadipate(m)	HC00273_m	0	0
513	GDP-L-fucose(c)	HC00275_c	0	0
514	Citrulline(c)	HC00277_c	0	0
515	Citrulline(s)	HC00277_s	0	0
516	Citrulline(m)	HC00277_m	0	0
517	Kynurenine(c)	HC00278_c	0	0
518	Glucosamine(c)	HC00279_c	0	0
519	Glucosamine(s)	HC00279_s	0	0
520	Deoxyguanosine(c)	HC00280_c	0	0
521	Deoxyguanosine(s)	HC00280_s	0	0
522	Deoxyguanosine(m)	HC00280_m	0	0
523	Acetoacetyl-CoA(c)	HC00282_c	0	0
524	Acetoacetyl-CoA(m)	HC00282_m	0	0
525	Acetoacetyl-CoA(p)	HC00282_p	0	0
526	4-Aminobutyrate(c)	HC00284_c	0	0
527	4-Aminobutyrate(m)	HC00284_m	0	0
528	(S)-Dihydroorotate(c)	HC00285_c	0	0
529	Geranyl-PP(p)	HC00288_p	0	0
530	Thioredoxin(c)	HC00289_c	0	0
531	Oxidized_thioredoxin(c)	HC00290_c	0	0
532	6-Phospho-D-gluconate(r)	HC00292_r	0	0
533	6-Phospho-D-gluconate(c)	HC00292_c	0	0
534	Ethanolamine-P(c)	HC00293_c	0	0
535	2-Methyl-3-oxopropanoate(c)	HC00296_c	0	0
536	2-Methyl-3-oxopropanoate(m)	HC00296_m	0	0
537	Glucosamine-6P(c)	HC00298_c	0	0
538	Fructose-1,6PP(c)	HC00300_c	0	0
539	HMG-CoA(c)	HC00302_c	0	0
540	HMG-CoA(m)	HC00302_m	0	0
541	HMG-CoA(p)	HC00302_p	0	0
542	N-Acetylglucosamine-6P(c)	HC00303_c	0	0
543	dAMP(c)	HC00304_c	0	1
544	dGDP(c)	HC00305_c	0	1
545	dGDP(m)	HC00305_m	0	1
546	dGMP(c)	HC00306_c	0	1
547	dGMP(s)	HC00306_s	0	1
548	dGMP(m)	HC00306_m	0	1
549	dTDP(c)	HC00307_c	0	1
550	dTDP(s)	HC00307_s	0	1
551	dTMP(c)	HC00308_c	0	1
552	dTMP(s)	HC00308_s	0	1
553	dTMP(m)	HC00308_m	0	1
554	dUMP(c)	HC00309_c	0	1
555	dUMP(m)	HC00309_m	0	1
556	Urate(c)	HC00310_c	0	0
557	Urate(s)	HC00310_s	0	0
558	Urate(p)	HC00310_p	0	0
559	Thiamin(c)	HC00316_c	0	0
560	Thiamin(s)	HC00316_s	0	0
561	Xylitol(c)	HC00317_c	0	0
562	Malonate(c)	HC00319_c	0	0
563	Malonate(m)	HC00319_m	0	0
564	Xanthine(c)	HC00320_c	0	0
565	Xanthine(p)	HC00320_p	0	0
566	Carnosine(c)	HC00321_c	0	0
567	Guanosine(c)	HC00322_c	0	0
568	Guanosine(s)	HC00322_s	0	0
569	Guanosine(m)	HC00322_m	0	0
570	Histamine(b)	HC00323_b	0	0
571	Histamine(c)	HC00323_c	0	0
572	Histamine(s)	HC00323_s	0	0
573	Ubiquinol(m)	HC00324_m	0	0
574	Ubiquinone(m)	HC00329_m	0	0
575	Isoleucine(c)	HC00334_c	0	0
576	Isoleucine(s)	HC00334_s	0	0
577	Isoleucine(l)	HC00334_l	0	0
578	Isoleucine(m)	HC00334_m	0	0
579	Stearoyl-CoA(r)	HC00338_r	0	0
580	Stearoyl-CoA(c)	HC00338_c	0	0
581	Dihydrofolate(c)	HC00340_c	0	0
582	Dihydrofolate(m)	HC00340_m	0	0
583	cis-Aconitate(c)	HC00342_c	0	0
584	cis-Aconitate(m)	HC00342_m	0	0
585	(R)-Mevalonate(c)	HC00343_c	0	0
586	(R)-Mevalonate(p)	HC00343_p	0	0
587	5,6-Dihydrouracil(c)	HC00348_c	0	0
588	5-Aminolevulinate(c)	HC00349_c	0	0
589	5-Aminolevulinate(m)	HC00349_m	0	0
590	N-Carbamoyl-L-aspartate(c)	HC00356_c	0	0
591	N-Formimino-L-glutamate(c)	HC00357_c	0	0
592	5-Methyl-THF(c)	HC00358_c	0	0
593	5,10-Methenyl-THF(c)	HC00360_c	0	0
594	5,10-Methenyl-THF(m)	HC00360_m	0	0
595	Sedoheptulose-1,7PP(c)	HC00361_c	0	0
596	Farnesyl-PP(r)	HC00362_r	0	0
597	Farnesyl-PP(p)	HC00362_p	0	0
598	Saccharopine(m)	HC00363_m	0	0
599	Nicotinamide_D-ribonucleotide(c)	HC00366_c	0	0
600	dCTP(c)	HC00367_c	0	1
601	dTTP(c)	HC00368_c	0	1
602	dTTP(s)	HC00368_s	0	1
603	dUTP(c)	HC00369_c	0	1
604	dUTP(m)	HC00369_m	0	1
605	Ethanol(c)	HC00377_c	0	0
606	Ethanol(s)	HC00377_s	0	0
607	Ribitol(c)	HC00380_c	0	0
608	Ribitol(s)	HC00380_s	0	0
609	Cytidine(c)	HC00381_c	0	0
610	Cytidine(s)	HC00381_s	0	0
611	Bilirubin(r)	HC00385_r	0	0
612	Bilirubin(c)	HC00385_c	0	0
613	Bilirubin(s)	HC00385_s	0	0
614	Cystine(c)	HC00389_c	0	0
615	Cystine(s)	HC00389_s	0	0
616	Folate(c)	HC00396_c	0	0
617	Folate(s)	HC00396_s	0	0
618	Folate(m)	HC00396_m	0	0
619	Oleoyl-CoA(r)	HC00400_r	0	0
620	Oleoyl-CoA(c)	HC00400_c	0	0
621	Oleoyl-CoA(m)	HC00400_m	0	0
622	Hexadecanal(c)	HC00405_c	0	0
623	Hypotaurine(c)	HC00406_c	0	0
624	Deoxyuridine(c)	HC00410_c	0	0
625	Deoxyuridine(s)	HC00410_s	0	0
626	Glutaryl-CoA(m)	HC00411_m	0	0
627	NO(c)	HC00415_c	1	1
628	NO(s)	HC00415_s	1	1
629	Pyridoxamine(c)	HC00416_c	0	0
630	Pyridoxamine(s)	HC00416_s	0	0
631	Triphosphate(c)	HC00418_c	0	0
632	Homogentisate(c)	HC00423_c	0	0
633	Methylglyoxal(c)	HC00425_c	0	0
634	Methylglyoxal(s)	HC00425_s	0	0
635	Noradrenaline(b)	HC00426_b	0	0
636	Noradrenaline(c)	HC00426_c	0	0
637	Noradrenaline(s)	HC00426_s	0	0
638	4-Aminobutanal(s)	HC00428_s	0	0
639	4-Aminobutanal(m)	HC00428_m	0	0
640	Deoxyadenosine(c)	HC00431_c	0	0
641	Deoxyadenosine(s)	HC00431_s	0	0
642	CDP-ethanolamine(c)	HC00433_c	0	0
643	cAMP(c)	HC00434_c	0	1
644	Betaine_aldehyde(c)	HC00435_c	0	0
645	Glyceraldehyde(c)	HC00436_c	0	0
646	Glyceraldehyde(m)	HC00436_m	0	0
647	Dihydrolipoamide(m)	HC00437_m	0	0
648	Guanidinoacetate(c)	HC00439_c	0	0
649	Phosphocholine(c)	HC00442_c	0	0
650	Phenylacetaldehyde(c)	HC00448_c	0	0
651	Phenylacetaldehyde(m)	HC00448_m	0	0
652	3-Sulfinoalanine(c)	HC00451_c	0	0
653	Ribose-1P(c)	HC00456_c	0	0
654	Pyridoxine-P(c)	HC00459_c	0	0
655	2,5-Dihydroxybenzoate(c)	HC00460_c	0	0
656	Isobutyryl-CoA(m)	HC00462_m	0	0
657	2PG(c)	HC00463_c	0	0
658	3-Hydroxyanthranilate(c)	HC00464_c	0	0
659	Mannose-1P(c)	HC00466_c	0	0
660	5-Hydroxy-L-tryptophan(c)	HC00472_c	0	0
661	N-Acetyl-D-mannosamine(r)	HC00474_r	0	0
662	N-Acetyl-D-mannosamine(c)	HC00474_c	0	0
663	N-Acetyl-D-mannosamine(s)	HC00474_s	0	0
664	Pyridoxamine-P(c)	HC00475_c	0	0
665	Xanthosine-5P(c)	HC00478_c	0	0
666	5-Formiminotetrahydrofolate(c)	HC00483_c	0	0
667	Fructose-2,6PP(c)	HC00484_c	0	0
668	gamma-Glutamyl-cysteine(c)	HC00487_c	0	0
669	2-Deoxy-D-ribose-1P(c)	HC00489_c	0	0
670	2-Deoxy-D-ribose-5P(c)	HC00490_c	0	0
671	Methylmalonyl-CoA(m)	HC00495_m	0	0
672	Cholate(r)	HC00502_r	0	0
673	Cholate(b)	HC00502_b	0	0
674	Cholate(c)	HC00502_c	0	0
675	Cholate(s)	HC00502_s	0	0
676	O2.-(c)	HC00505_c	1	1
677	O2.-(s)	HC00505_s	1	1
678	dCDP(c)	HC00506_c	0	1
679	Oleate(r)	HC00510_r	0	0
680	Oleate(c)	HC00510_c	0	0
681	Oleate(s)	HC00510_s	0	0
682	Oleate(l)	HC00510_l	0	0
683	Betaine(c)	HC00515_c	0	0
684	Spermine(c)	HC00525_c	0	0
685	Spermine(s)	HC00525_s	0	0
686	Squalene(r)	HC00526_r	0	0
687	Retinoate(c)	HC00532_c	0	0
688	Retinoate(s)	HC00532_s	0	0
689	Serotonin(b)	HC00533_b	0	0
690	Serotonin(c)	HC00533_c	0	0
691	Serotonin(s)	HC00533_s	0	0
692	Urocanate(c)	HC00534_c	0	0
693	Pantetheine(c)	HC00554_c	0	0
694	Pantetheine(m)	HC00554_m	0	0
695	Sphinganine(c)	HC00556_c	0	0
696	Deamido-NAD(c)	HC00564_c	0	0
697	Pantothenate(c)	HC00568_c	0	0
698	Pantothenate(s)	HC00568_s	0	0
699	PNP(s)	HC00570_s	0	0
700	Crotonyl-CoA(m)	HC00572_m	0	0
701	Deoxycytidine(c)	HC00574_c	0	0
702	Deoxycytidine(s)	HC00574_s	0	0
703	Dephospho-CoA(c)	HC00575_c	0	0
704	Dephospho-CoA(m)	HC00575_m	0	0
705	Homocarnosine(c)	HC00576_c	0	0
706	Acrylyl-CoA(m)	HC00579_m	0	0
707	Dihydrothymine(c)	HC00582_c	0	0
708	Dihydrothymine(m)	HC00582_m	0	0
709	Porphobilinogen(c)	HC00588_c	0	0
710	2-Oxoglutaramate(c)	HC00591_c	0	0
711	2-Oxoglutaramate(m)	HC00591_m	0	0
712	cGMP(c)	HC00592_c	0	1
713	L-2-Aminoadipate(c)	HC00599_c	0	0
714	L-2-Aminoadipate(m)	HC00599_m	0	0
715	Mercaptopyruvate(c)	HC00600_c	0	0
716	Ferricytochrome_b5(c)	HC00617_c	0	0
717	Ferrocytochrome_b5(c)	HC00619_c	0	0
718	3-Phosphoserine(c)	HC00621_c	0	0
719	Hydracrylate(m)	HC00625_m	0	0
720	6-Deoxy-L-galactose(c)	HC00626_c	0	0
721	Hydroxymethylbilane(c)	HC00628_c	0	0
722	2-Methylbutyryl-CoA(m)	HC00632_m	0	0
723	4-Maleylacetoacetate(c)	HC00635_c	0	0
724	UroporphyrinogenIII(c)	HC00643_c	0	0
725	Squalene_2,3-oxide(r)	HC00645_r	0	0
726	Fumarylacetoacetate(c)	HC00648_c	0	0
727	Protoporphyrinogen_IX(c)	HC00656_c	0	0
728	Protoporphyrinogen_IX(m)	HC00656_m	0	0
729	Trehalose(s)	HC00658_s	0	0
730	(R)-3-Hydroxybutanoate(c)	HC00661_c	0	0
731	(R)-3-Hydroxybutanoate(s)	HC00661_s	0	0
732	(R)-3-Hydroxybutanoate(m)	HC00661_m	0	0
733	Fructose-1P(c)	HC00662_c	0	0
734	D-Tagatose-6P(c)	HC00664_c	0	0
735	Orotidine-5P(c)	HC00669_c	0	0
736	(R)-5-Phosphomevalonate(p)	HC00670_p	0	0
737	Sphinganine-1P(c)	HC00675_c	0	0
738	Phosphopantetheine(c)	HC00681_c	0	0
739	Phosphopantetheine(m)	HC00681_m	0	0
740	S-Acetyldihydrolipoamide(m)	HC00682_m	0	0
741	S-Adenosylmethioninamine(c)	HC00683_c	0	0
742	(R)-5-Diphosphomevalonate(p)	HC00685_p	0	0
743	(S)-3-Hydroxybutyryl-CoA(m)	HC00686_m	0	0
744	trans-4-Hydroxy-L-proline(c)	HC00690_c	0	0
745	trans-4-Hydroxy-L-proline(m)	HC00690_m	0	0
746	Provitamin_D3(r)	HC00693_r	0	0
747	L-Glutamate_5-semialdehyde(m)	HC00694_m	0	0
748	S-Succinyldihydrolipoamide(m)	HC00695_m	0	0
749	Inositol-1P(c)	HC00698_c	0	0
750	4-Hydroxyphenylpyruvate(c)	HC00699_c	0	0
751	Nicotinate_ribonucleotide(c)	HC00703_c	0	0
752	3-Hydroxyisobutyrate(m)	HC00705_m	0	0
753	Lathosterol(r)	HC00706_r	0	0
754	D-3-Amino-isobutanoate(c)	HC00715_c	0	0
755	D-3-Amino-isobutanoate(s)	HC00715_s	0	0
756	D-3-Amino-isobutanoate(m)	HC00715_m	0	0
757	Malonyl-ACP(c)	HC00717_c	0	0
758	N-Methylethanolamine-P(c)	HC00718_c	0	0
759	(R)-Methylmalonyl-CoA(m)	HC00721_m	0	0
760	GDP-4-dehydro-6-deoxy-D-mannose(c)	HC00728_c	0	0
761	Glucono-1,5-lactone-6P(r)	HC00733_r	0	0
762	Glucono-1,5-lactone-6P(c)	HC00733_c	0	0
763	3alpha,7alpha,12alpha-Trihydroxy-5beta-cholestan-26-al(c)	HC00757_c	0	0
764	Na+(r)	HC00763_r	1	1
765	Na+(c)	HC00763_c	1	1
766	Na+(s)	HC00763_s	1	1
767	NH4+(c)	HC00765_c	1	1
768	NH4+(s)	HC00765_s	1	1
769	dUDP(c)	HC00768_c	0	1
770	dUDP(m)	HC00768_m	0	1
771	FADH2(c)	HC00770_c	0	1
772	FADH2(m)	HC00770_m	0	1
773	Cys-Gly(c)	HC00784_c	0	0
774	Cys-Gly(s)	HC00784_s	0	0
775	Stearate(r)	HC00793_r	0	0
776	Stearate(c)	HC00793_c	0	0
777	Stearate(s)	HC00793_s	0	0
778	Stearate(l)	HC00793_l	0	0
779	Linoleate(r)	HC00796_r	0	0
780	Linoleate(c)	HC00796_c	0	0
781	Linoleate(s)	HC00796_s	0	0
782	Linoleate(l)	HC00796_l	0	0
783	Chitobiose(s)	HC00822_s	0	0
784	Chitobiose(l)	HC00822_l	0	0
785	Cysteamine(c)	HC00823_c	0	0
786	Elaidate(c)	HC00830_c	0	0
787	Elaidate(s)	HC00830_s	0	0
788	L-Fuculose(c)	HC00832_c	0	0
789	Lanosterol(r)	HC00833_r	0	0
790	Lanosterol(p)	HC00833_p	0	0
791	Xanthosine(c)	HC00838_c	0	0
792	Choloyl-CoA(r)	HC00844_r	0	0
793	Choloyl-CoA(c)	HC00844_c	0	0
794	Choloyl-CoA(p)	HC00844_p	0	0
795	Desmosterol(r)	HC00847_r	0	0
796	O-(4-Hydroxy-3,5-diidophenyl)-3,5-diiodo-L-tyrosine(c)	HC00849_c	0	0
797	O-(4-Hydroxy-3,5-diidophenyl)-3,5-diiodo-L-tyrosine(s)	HC00849_s	0	0
798	Lauroyl-CoA(m)	HC00850_m	0	0
799	Lauroyl-CoA(p)	HC00850_p	0	0
800	5-Oxoproline(c)	HC00856_c	0	0
801	Glycocholate(b)	HC00863_b	0	0
802	Glycocholate(c)	HC00863_c	0	0
803	Glycocholate(s)	HC00863_s	0	0
804	Octanoyl-CoA(m)	HC00869_m	0	0
805	Octanoyl-CoA(p)	HC00869_p	0	0
806	Acetylcholine(b)	HC00877_b	0	0
807	Acetylcholine(c)	HC00877_c	0	0
808	Acetylcholine(s)	HC00877_s	0	0
809	Leukotriene_C4(c)	HC00898_c	0	0
810	Leukotriene_C4(s)	HC00898_s	0	0
811	Methylmalonate(c)	HC00900_c	0	0
812	Methylmalonate(m)	HC00900_m	0	0
813	Protein_lysine(c)	HC00904_c	0	0
814	Protoporphyrin(m)	HC00905_m	0	0
815	Dehydroalanine(c)	HC00906_c	0	0
816	2-Aminomuconate(c)	HC00907_c	0	0
817	L-Cystathionine(c)	HC00916_c	0	0
818	Triiodothyronine(c)	HC00943_c	0	0
819	Triiodothyronine(s)	HC00943_s	0	0
820	Xanthurenate(c)	HC00945_c	0	0
821	Xanthurenate(s)	HC00945_s	0	0
822	L-3-Cyanoalanine(s)	HC00955_s	0	0
823	Chenodiol(r)	HC00958_r	0	0
824	Chenodiol(b)	HC00958_b	0	0
825	Chenodiol(c)	HC00958_c	0	0
826	Chenodiol(s)	HC00958_s	0	0
827	Estrone_3-sulfate(c)	HC00961_c	0	0
828	Estrone_3-sulfate(s)	HC00961_s	0	0
829	O-Acetylcarnitine(r)	HC00966_r	0	0
830	O-Acetylcarnitine(c)	HC00966_c	0	0
831	O-Acetylcarnitine(m)	HC00966_m	0	0
832	O-Acetylcarnitine(p)	HC00966_p	0	0
833	Myristoyl-CoA(m)	HC00971_m	0	0
834	Myristoyl-CoA(p)	HC00971_p	0	0
835	3-Ureidopropionate(c)	HC00975_c	0	0
836	L-Formylkynurenine(c)	HC00985_c	0	0
837	L-Octanoylcarnitine(c)	HC01007_c	0	0
838	L-Octanoylcarnitine(m)	HC01007_m	0	0
839	L-Octanoylcarnitine(p)	HC01007_p	0	0
840	3-Dehydrosphinganine(c)	HC01019_c	0	0
841	Isovaleryl-CoA(m)	HC01021_m	0	0
842	(3Z)-Dodecenoyl-CoA(m)	HC01022_m	0	0
843	L-Fucose-1P(c)	HC01030_c	0	0
844	L-Palmitoylcarnitine(r)	HC01034_r	0	0
845	L-Palmitoylcarnitine(c)	HC01034_c	0	0
846	L-Palmitoylcarnitine(m)	HC01034_m	0	0
847	L-Palmitoylcarnitine(p)	HC01034_p	0	0
848	3-Methylcrotonyl-CoA(m)	HC01047_m	0	0
849	5-Phosphoribosylamine(c)	HC01053_c	0	0
850	(2E)-Dodecenoyl-CoA(m)	HC01078_m	0	0
851	(2E)-Dodecenoyl-CoA(p)	HC01078_p	0	0
852	3-Hydroxy-L-kynurenine(c)	HC01079_c	0	0
853	3-Methylglutaconyl-CoA(m)	HC01081_m	0	0
854	3-Phosphonooxypyruvate(c)	HC01082_c	0	0
855	CoproporphyrinogenIII(c)	HC01085_c	0	0
856	Glutamyl-5P(m)	HC01092_m	0	0
857	2-Methylacetoacetyl-CoA(m)	HC01101_m	0	0
858	Tiglyl-CoA(m)	HC01102_m	0	0
859	4-Nitrophenyl-P(s)	HC01104_s	0	0
860	AIR(c)	HC01108_c	0	0
861	Galactose-1P(c)	HC01111_c	0	0
862	Argininosuccinate(c)	HC01113_c	0	0
863	NeuNGc(c)	HC01115_c	0	0
864	Presqualene-PP(r)	HC01118_r	0	0
865	Methacrylyl-CoA(m)	HC01122_m	0	0
866	2-Oxo-3-methylvalerate(m)	HC01123_m	0	0
867	5-Formyl-THF(m)	HC01125_m	0	0
868	D-4-Phosphopantothenate(c)	HC01127_c	0	0
869	7alpha-Hydroxycholesterol(r)	HC01146_r	0	0
870	4-Imidazolone-5-propanoate(c)	HC01157_c	0	0
871	6-Pyruvoyltetrahydropterin(c)	HC01159_c	0	0
872	Apo-ACP(c)	HC01161_c	0	0
873	CMP-NeuNGc(c)	HC01162_c	0	0
874	Quinolinate(c)	HC01168_c	0	0
875	Dopamine(b)	HC01175_b	0	0
876	Dopamine(c)	HC01175_c	0	0
877	Dopamine(s)	HC01175_s	0	0
878	Tagatose-1,6PP(c)	HC01180_c	0	0
879	Adenylosuccinate(c)	HC01183_c	0	0
880	2-Aminomuconate_semialdehyde(c)	HC01186_c	0	0
881	GAR(c)	HC01190_c	0	0
882	1-Pyrroline-5-carboxylate(c)	HC01199_c	0	0
883	1-Pyrroline-5-carboxylate(m)	HC01199_m	0	0
884	Acetyl-ACP(c)	HC01204_c	0	0
885	3-Hydroxyisobutyryl-CoA(m)	HC01223_m	0	0
886	2-Aminoadipate_6-semialdehyde(c)	HC01230_c	0	0
887	2-Aminoadipate_6-semialdehyde(m)	HC01230_m	0	0
888	N-Pantothenoylcysteine(c)	HC01231_c	0	0
889	N-Pantothenoylcysteine(m)	HC01231_m	0	0
890	6-Lactoyl-5,6,7,8-tetrahydropterin(c)	HC01254_c	0	0
891	But-2-enoyl-ACP(c)	HC01255_c	0	0
892	N-Acetylglucosamine-1P(c)	HC01256_c	0	0
893	N-Acetylmannosamine-6P(c)	HC01257_c	0	0
894	L-1-Pyrroline-3-hydroxy-5-carboxylate(c)	HC01261_c	0	0
895	L-1-Pyrroline-3-hydroxy-5-carboxylate(m)	HC01261_m	0	0
896	(R)-4-Phosphopantothenoyl-cysteine(c)	HC01276_c	0	0
897	(R)-4-Phosphopantothenoyl-cysteine(m)	HC01276_m	0	0
898	N-Formyl-GAR(c)	HC01281_c	0	0
899	(S)-3-Hydroxy-2-methylbutyryl-CoA(m)	HC01287_m	0	0
900	2-Amino-3-carboxymuconate_semialdehyde(c)	HC01288_c	0	0
901	S-(2-Methylpropanoyl)-dihydrolipoamide(m)	HC01292_m	0	0
902	3alpha,7alpha-Dihydroxy-5beta-cholestanate(r)	HC01313_r	0	0
903	3alpha,7alpha-Dihydroxy-5beta-cholestanate(c)	HC01313_c	0	0
904	3alpha,7alpha-Dihydroxy-5beta-cholestanate(p)	HC01313_p	0	0
905	Dehydroepiandrosterone_sulfate(c)	HC01314_c	0	0
906	Dehydroepiandrosterone_sulfate(s)	HC01314_s	0	0
907	(R)-3-Hydroxybutanoyl-ACP(c)	HC01321_c	0	0
908	(R)-3-Hydroxydecanoyl-ACP(c)	HC01322_c	0	0
909	(R)-3-Hydroxyoctanoyl-ACP(c)	HC01323_c	0	0
910	(R)-3-Hydroxypalmitoyl-ACP(c)	HC01326_c	0	0
911	5-Phosphoribosylformylglycinamidine(c)	HC01329_c	0	0
912	3alpha,7alpha-Dihydroxy-5beta-cholestanoyl-CoA(r)	HC01332_r	0	0
913	3alpha,7alpha-Dihydroxy-5beta-cholestanoyl-CoA(p)	HC01332_p	0	0
914	AICAR(c)	HC01334_c	0	0
915	HMA(c)	HC01335_c	0	0
916	3alpha,7alpha,12alpha-Trihydroxy-5beta-cholestanate(r)	HC01340_r	0	0
917	3alpha,7alpha,12alpha-Trihydroxy-5beta-cholestanate(c)	HC01340_c	0	0
918	3alpha,7alpha,12alpha-Trihydroxy-5beta-cholestanate(p)	HC01340_p	0	0
919	FAICAR(c)	HC01344_c	0	0
920	5-Phosphoribosyl-4-carboxy-5-aminoimidazole(c)	HC01347_c	0	0
921	3alpha,7alpha,12alpha-Trihydroxy-5beta-cholestanoyl-CoA(r)	HC01348_r	0	0
922	3alpha,7alpha,12alpha-Trihydroxy-5beta-cholestanoyl-CoA(p)	HC01348_p	0	0
923	SAICAR(c)	HC01356_c	0	0
924	Dihydroneopterin(s)	HC01361_s	0	0
925	6-[(1S,2R)-1,2-Dihydroxy-3-triphosphooxypropyl]-7,8-dihydropterin(c)	HC01367_c	0	0
926	6-[(1S,2R)-1,2-Dihydroxy-3-triphosphooxypropyl]-7,8-dihydropterin(s)	HC01367_s	0	0
927	6-[(1S,2R)-1,2-Dihydroxy-3-triphosphooxypropyl]-7,8-dihydropterin(n)	HC01367_n	0	0
928	3-Ureidoisobutyrate(c)	HC01371_c	0	0
929	7-Dehydrodesmosterol(r)	HC01373_r	0	0
930	14-Demethyllanosterol(r)	HC01374_r	0	0
931	S-(2-Methylbutanoyl)-dihydrolipoamide(m)	HC01376_m	0	0
932	S-(3-Methylbutanoyl)-dihydrolipoamide(m)	HC01377_m	0	0
933	Taurocholate(b)	HC01378_b	0	0
934	Taurocholate(c)	HC01378_c	0	0
935	Taurocholate(s)	HC01378_s	0	0
936	Taurocholate(p)	HC01378_p	0	0
937	Dodecanoyl-ACP(c)	HC01394_c	0	0
938	(S)-3-Hydroxyhexadecanoyl-CoA(m)	HC01397_m	0	0
939	(S)-3-Hydroxyhexadecanoyl-CoA(p)	HC01397_p	0	0
940	3-Oxopalmitoyl-CoA(m)	HC01398_m	0	0
941	3-Oxopalmitoyl-CoA(p)	HC01398_p	0	0
942	(S)-3-Hydroxytetradecanoyl-CoA(m)	HC01399_m	0	0
943	(S)-3-Hydroxytetradecanoyl-CoA(p)	HC01399_p	0	0
944	3-Oxotetradecanoyl-CoA(m)	HC01400_m	0	0
945	3-Oxotetradecanoyl-CoA(p)	HC01400_p	0	0
946	(S)-3-Hydroxydodecanoyl-CoA(m)	HC01401_m	0	0
947	(S)-3-Hydroxydodecanoyl-CoA(p)	HC01401_p	0	0
948	3-Oxododecanoyl-CoA(m)	HC01402_m	0	0
949	3-Oxododecanoyl-CoA(p)	HC01402_p	0	0
950	(S)-Hydroxydecanoyl-CoA(m)	HC01403_m	0	0
951	(S)-Hydroxydecanoyl-CoA(p)	HC01403_p	0	0
952	3-Oxodecanoyl-CoA(m)	HC01404_m	0	0
953	3-Oxodecanoyl-CoA(p)	HC01404_p	0	0
954	(S)-Hydroxyoctanoyl-CoA(m)	HC01405_m	0	0
955	3-Oxooctanoyl-CoA(m)	HC01406_m	0	0
956	(S)-Hydroxyhexanoyl-CoA(m)	HC01407_m	0	0
957	3-Oxohexanoyl-CoA(m)	HC01408_m	0	0
958	Hexanoyl-CoA(m)	HC01409_m	0	0
959	(2E)-Hexenoyl-CoA(m)	HC01410_m	0	0
960	(2E)-Hexadecenoyl-CoA(r)	HC01411_r	0	0
961	(2E)-Hexadecenoyl-CoA(c)	HC01411_c	0	0
962	(2E)-Hexadecenoyl-CoA(m)	HC01411_m	0	0
963	(2E)-Hexadecenoyl-CoA(p)	HC01411_p	0	0
964	(2E)-Tetradecenoyl-CoA(m)	HC01412_m	0	0
965	(2E)-Tetradecenoyl-CoA(p)	HC01412_p	0	0
966	Decanoyl-CoA(m)	HC01413_m	0	0
967	Decanoyl-CoA(p)	HC01413_p	0	0
968	(2E)-Decenoyl-CoA(m)	HC01414_m	0	0
969	(2E)-Decenoyl-CoA(p)	HC01414_p	0	0
970	(2E)-Octenoyl-CoA(m)	HC01415_m	0	0
971	Chenodeoxycholoyl-CoA(r)	HC01426_r	0	0
972	Chenodeoxycholoyl-CoA(c)	HC01426_c	0	0
973	Chenodeoxycholoyl-CoA(p)	HC01426_p	0	0
974	Oxalosuccinate(c)	HC01434_c	0	0
975	Oxalosuccinate(m)	HC01434_m	0	0
976	Oxalosuccinate(p)	HC01434_p	0	0
977	3-Carboxy-1-hydroxypropyl-ThPP(m)	HC01435_m	0	0
978	Sedoheptulose-7P(c)	HC01436_c	0	0
979	3-Keto-beta-D-galactose(s)	HC01440_s	0	0
980	Lactose-6P(s)	HC01441_s	0	0
981	Galactosylglycerol(s)	HC01444_s	0	0
982	3-Ketolactose(s)	HC01446_s	0	0
983	Zymosterol(r)	HC01451_r	0	0
984	5alpha-Cholesta-7,24-dien-3beta-ol(r)	HC01452_r	0	0
985	5beta-Cholestane-3alpha,7alpha,26-triol(c)	HC01453_c	0	0
986	5beta-Cholestane-3alpha,7alpha,26-triol(m)	HC01453_m	0	0
987	3alpha,7alpha-Dihydroxy-5beta-cholestan-26-al(c)	HC01454_c	0	0
988	5beta-Cholestane-3alpha,7alpha,12alpha,26-tetrol(c)	HC01455_c	0	0
989	5beta-Cholestane-3alpha,7alpha,12alpha,26-tetrol(m)	HC01455_m	0	0
990	3alpha,7alpha,12alpha,24-Tetrahydroxy-5beta-cholestanoyl-CoA(p)	HC01459_p	0	0
991	7alpha-Hydroxy-5beta-cholestan-3-one(c)	HC01460_c	0	0
992	5beta-Cholestane-3alpha,7alpha-diol(c)	HC01461_c	0	0
993	5beta-Cholestane-3alpha,7alpha-diol(m)	HC01461_m	0	0
994	7alpha,12alpha-Dihydroxy-5beta-cholestan-3-one(c)	HC01462_c	0	0
995	3alpha,7alpha,12alpha-Trihydroxycoprostane(c)	HC01463_c	0	0
996	3alpha,7alpha,12alpha-Trihydroxycoprostane(m)	HC01463_m	0	0
997	7alpha-Hydroxycholest-4-en-3-one(r)	HC01464_r	0	0
998	7alpha-Hydroxycholest-4-en-3-one(c)	HC01464_c	0	0
999	7alpha,12alpha-Dihydroxycholest-4-en-3-one(r)	HC01465_r	0	0
1000	7alpha,12alpha-Dihydroxycholest-4-en-3-one(c)	HC01465_c	0	0
1001	3alpha,7alpha,12alpha-Trihydroxy-5beta-cholest-24-enoyl-CoA(p)	HC01466_p	0	0
1002	Taurochenodeoxycholate(b)	HC01471_b	0	0
1003	Taurochenodeoxycholate(c)	HC01471_c	0	0
1004	Taurochenodeoxycholate(s)	HC01471_s	0	0
1005	Taurochenodeoxycholate(p)	HC01471_p	0	0
1006	Glycochenodeoxycholate(b)	HC01472_b	0	0
1007	Glycochenodeoxycholate(c)	HC01472_c	0	0
1008	Glycochenodeoxycholate(s)	HC01472_s	0	0
1009	3alpha,7alpha,12alpha-Trihydroxy-5beta-24-oxocholestanoyl-CoA(p)	HC01473_p	0	0
1010	Deoxyinosine(c)	HC01493_c	0	0
1011	Deoxyinosine(s)	HC01493_s	0	0
1012	2-Amino-3-oxoadipate(m)	HC01496_m	0	0
1013	H2S2O3(c)	HC01501_c	1	1
1014	3,4-Dihydroxymandelaldehyde(m)	HC01514_m	0	0
1015	3,4-Dihydroxymandelate(m)	HC01517_m	0	0
1016	3-Methoxy-4-hydroxyphenylacetaldehyde(m)	HC01518_m	0	0
1017	Homovanillate(m)	HC01519_m	0	0
1018	3-Methoxy-4-hydroxyphenylglycolaldehyde(m)	HC01520_m	0	0
1019	Vanillylmandelate(m)	HC01521_m	0	0
1020	Gentisate_aldehyde(c)	HC01522_c	0	0
1021	5-Hydroxyindoleacetaldehyde(c)	HC01536_c	0	0
1022	5-Hydroxyindoleacetate(c)	HC01537_c	0	0
1023	4-(2-Amino-3-hydroxyphenyl)-2,4-dioxobutanoate(c)	HC01547_c	0	0
1024	Formylanthranilate(c)	HC01553_c	0	0
1025	3-Hydroxypropionyl-CoA(m)	HC01557_m	0	0
1026	gamma-Glutamyl-beta-cyanoalanine(s)	HC01577_s	0	0
1027	Acetoacetyl-ACP(c)	HC01587_c	0	0
1028	Butyryl-ACP(c)	HC01588_c	0	0
1029	3-Oxohexanoyl-ACP(c)	HC01589_c	0	0
1030	D-3-Hydroxyhexanoyl-ACP(c)	HC01590_c	0	0
1031	(2E)-Hexenoyl-ACP(c)	HC01591_c	0	0
1032	Hexanoyl-ACP(c)	HC01592_c	0	0
1033	3-Oxooctanoyl-ACP(c)	HC01593_c	0	0
1034	(2E)-Octenoyl-ACP(c)	HC01594_c	0	0
1035	Octanoyl-ACP(c)	HC01595_c	0	0
1036	3-Oxodecanoyl-ACP(c)	HC01596_c	0	0
1037	(2E)-Decenoyl-ACP(c)	HC01597_c	0	0
1038	Decanoyl-ACP(c)	HC01598_c	0	0
1039	3-Oxododecanoyl-ACP(c)	HC01599_c	0	0
1040	D-3-Hydroxydodecanoyl-ACP(c)	HC01600_c	0	0
1041	(2E)-Dodecenoyl-ACP(c)	HC01601_c	0	0
1042	3-Oxotetradecanoyl-ACP(c)	HC01602_c	0	0
1043	(2E)-Tetradecenoyl-ACP(c)	HC01603_c	0	0
1044	Tetradecanoyl-ACP(c)	HC01604_c	0	0
1045	3-Oxohexadecanoyl-ACP(c)	HC01605_c	0	0
1046	(2E)-Hexadecenoyl-ACP(c)	HC01606_c	0	0
1047	Hexadecanoyl-ACP(c)	HC01607_c	0	0
1048	UroporphyrinogenI(s)	HC01609_s	0	0
1049	CoproporphyrinogenI(s)	HC01610_s	0	0
1050	Bilirubin-bisglucuronoside(r)	HC01616_r	0	0
1051	Bilirubin-bisglucuronoside(b)	HC01616_b	0	0
1052	Bilirubin-bisglucuronoside(c)	HC01616_c	0	0
1053	Bilirubin-bisglucuronoside(s)	HC01616_s	0	0
1054	Nicotinate_D-ribonucleoside(c)	HC01628_c	0	0
1055	Formamidopyrimidine_nucleoside_triphosphate(c)	HC01651_c	0	0
1056	Formamidopyrimidine_nucleoside_triphosphate(n)	HC01651_n	0	0
1057	2,5-Diaminopyrimidine_nucleoside_triphosphate(c)	HC01652_c	0	0
1058	2,5-Diaminopyrimidine_nucleoside_triphosphate(n)	HC01652_n	0	0
1059	N-(omega)-Hydroxyarginine(c)	HC01658_c	0	0
1060	L-erythro-4-Hydroxyglutamate(m)	HC01663_m	0	0
1061	LTD4(c)	HC01664_c	0	0
1062	LTD4(s)	HC01664_s	0	0
1063	Propinol_adenylate(c)	HC01668_c	0	0
1064	Propinol_adenylate(m)	HC01668_m	0	0
1065	2-Hydroxybutyrate(c)	HC01669_c	0	0
1066	2-Hydroxybutyrate(s)	HC01669_s	0	0
1067	Acetyl_adenylate(c)	HC01672_c	0	0
1068	gamma-Glutamyl-3-aminopropiononitrile(s)	HC01700_s	0	0
1069	Sphingosine-1P(c)	HC01702_c	0	0
1070	2,5-Diamino-6-(5-triphosphoryl-3,4-trihydroxy-2-oxopentyl)-_amino-4-oxopyrimidine(c)	HC01710_c	0	0
1071	2,5-Diamino-6-(5-triphosphoryl-3,4-trihydroxy-2-oxopentyl)-_amino-4-oxopyrimidine(n)	HC01710_n	0	0
1072	S-Glutaryldihydrolipoamide(m)	HC01712_m	0	0
1073	N-Acetylneuraminate-9P(c)	HC01734_c	0	0
1074	gamma-Linolenate(r)	HC01757_r	0	0
1075	gamma-Linolenate(c)	HC01757_c	0	0
1076	gamma-Linolenate(s)	HC01757_s	0	0
1077	gamma-Linolenate(l)	HC01757_l	0	0
1078	Linolenate(r)	HC01758_r	0	0
1079	Linolenate(c)	HC01758_c	0	0
1080	Linolenate(s)	HC01758_s	0	0
1081	Linolenate(l)	HC01758_l	0	0
1082	Phenylacetate(c)	HC01781_c	0	0
1083	Phenylacetate(m)	HC01781_m	0	0
1084	Lepidimoide(c)	HC01787_c	0	0
1085	Lepidimoide(s)	HC01787_s	0	0
1086	Lignocerate(c)	HC01788_c	0	0
1087	Lignocerate(s)	HC01788_s	0	0
1088	Activated_methyl_group(c)	HC01797_c	0	0
1089	4,4-Dimethyl-5alpha-cholesta-8,14,24-trien-3beta-ol(r)	HC01808_r	0	0
1090	Phosphodimethylethanolamine(c)	HC01842_c	0	0
1091	Fe2+(c)	HC01846_c	1	1
1092	Fe2+(s)	HC01846_s	1	1
1093	Fe2+(m)	HC01846_m	1	1
1094	Fe3+(s)	HC01847_s	1	1
1095	Fibrinogen(c)	HC01852_c	0	0
1096	Fibrinogen(s)	HC01852_s	0	0
1097	Fibrinogen(l)	HC01852_l	0	0
1098	Haptoglobin(c)	HC01939_c	0	0
1099	Haptoglobin(s)	HC01939_s	0	0
1100	Haptoglobin(l)	HC01939_l	0	0
1101	HDL(r)	HC01940_r	0	0
1102	HDL(s)	HC01940_s	0	0
1103	HDL(l)	HC01940_l	0	0
1104	Plasminogen(c)	HC01942_c	0	0
1105	Plasminogen(s)	HC01942_s	0	0
1106	Plasminogen(l)	HC01942_l	0	0
1107	Prothrombin(c)	HC01943_c	0	0
1108	Prothrombin(s)	HC01943_s	0	0
1109	Prothrombin(l)	HC01943_l	0	0
1110	ApoTransferin(c)	HC01944_c	0	0
1111	ApoTransferin(s)	HC01944_s	0	0
1112	ApoTransferin(l)	HC01944_l	0	0
1113	VLDL(r)	HC01945_r	0	0
1114	VLDL(s)	HC01945_s	0	0
1115	VLDL(l)	HC01945_l	0	0
1116	Cholesterol-ester-pool(r)	HC01969_r	0	0
1117	Cholesterol-ester-pool(l)	HC01969_l	0	0
1118	LDL(s)	HC01971_s	0	0
1119	LDL(l)	HC01971_l	0	0
1120	Palmitolate(r)	HC01981_r	0	0
1121	Palmitolate(c)	HC01981_c	0	0
1122	Palmitolate(s)	HC01981_s	0	0
1123	Palmitolate(l)	HC01981_l	0	0
1124	Linoleoyl-CoA(r)	HC01983_r	0	0
1125	Linoleoyl-CoA(c)	HC01983_c	0	0
1126	Linoleoyl-CoA(p)	HC01983_p	0	0
1127	Linolenoyl-CoA(r)	HC01984_r	0	0
1128	gamma-Linolenoyl-CoA(r)	HC01985_r	0	0
1129	gamma-Linolenoyl-CoA(c)	HC01985_c	0	0
1130	Arachidonyl-CoA(r)	HC01986_r	0	0
1131	Arachidonyl-CoA(c)	HC01986_c	0	0
1132	Arachidonyl-CoA(p)	HC01986_p	0	0
1133	Stearoyl-ACP(c)	HC01988_c	0	0
1134	Ceramide-pool(r)	HC01990_r	0	0
1135	Ceramide-pool(c)	HC01990_c	0	0
1136	PC-VLDL-pool(r)	HC02000_r	0	0
1137	PC-VLDL-pool(c)	HC02000_c	0	0
1138	PC-VLDL-pool(s)	HC02000_s	0	0
1139	PC-VLDL-pool(l)	HC02000_l	0	0
1140	PE-VLDL-pool(r)	HC02002_r	0	0
1141	PE-VLDL-pool(b)	HC02002_b	0	0
1142	PE-VLDL-pool(c)	HC02002_c	0	0
1143	PE-VLDL-pool(l)	HC02002_l	0	0
1144	PS-VLDL-pool(r)	HC02006_r	0	0
1145	PS-VLDL-pool(b)	HC02006_b	0	0
1146	PS-VLDL-pool(c)	HC02006_c	0	0
1147	PS-VLDL-pool(l)	HC02006_l	0	0
1148	SM-pool(r)	HC02007_r	0	0
1149	SM-pool(b)	HC02007_b	0	0
1150	SM-pool(c)	HC02007_c	0	0
1151	SM-pool(l)	HC02007_l	0	0
1152	Glucosylceramide-pool(r)	HC02008_r	0	0
1153	Glucosylceramide-pool(c)	HC02008_c	0	0
1154	Glucosylceramide-pool(s)	HC02008_s	0	0
1155	PI-pool(r)	HC02009_r	0	0
1156	PI-pool(c)	HC02009_c	0	0
1157	PI-pool(l)	HC02009_l	0	0
1158	2-Lysolecithin-pool(r)	HC02016_r	0	0
1159	2-Lysolecithin-pool(c)	HC02016_c	0	0
1160	2-Lysolecithin-pool(l)	HC02016_l	0	0
1161	Cholesterol-ester-palm(r)	HC02020_r	0	0
1162	Cholesterol-ester-palm(l)	HC02020_l	0	0
1163	Cholesterol-ester-palmn(r)	HC02021_r	0	0
1164	Cholesterol-ester-stea(r)	HC02022_r	0	0
1165	Cholesterol-ester-stea(l)	HC02022_l	0	0
1166	Cholesterol-ester-ol(r)	HC02023_r	0	0
1167	Cholesterol-ester-ol(l)	HC02023_l	0	0
1168	Cholesterol-ester-lin(r)	HC02024_r	0	0
1169	Cholesterol-ester-lin(l)	HC02024_l	0	0
1170	Cholesterol-ester-ala(r)	HC02025_r	0	0
1171	Cholesterol-ester-gla(r)	HC02026_r	0	0
1172	Cholesterol-ester-arach(r)	HC02027_r	0	0
1173	Cholesterol-ester-arach(l)	HC02027_l	0	0
1174	1-Acylglycerol-3P-palm(c)	HC02029_c	0	0
1175	1-Acylglycerol-3P-palmn(c)	HC02030_c	0	0
1176	1-Acylglycerol-3P-stea(c)	HC02031_c	0	0
1177	1-Acylglycerol-3P-ol(c)	HC02032_c	0	0
1178	1-Acylglycerol-3P-lin(c)	HC02033_c	0	0
1179	1-Acylglycerol-3P-arach(c)	HC02036_c	0	0
1180	1-Acylglycerol-3P-VLDL-TG1-pool(c)	HC02037_c	0	0
1181	1-Acylglycerol-3P-VLDL-PC-pool(c)	HC02038_c	0	0
1182	1-Acylglycerol-3P-VLDL-PE-pool(c)	HC02039_c	0	0
1183	1-Acylglycerol-3P-VLDL-PS-pool(c)	HC02040_c	0	0
1184	1-Acylglycerol-3P-VLDL-PI-pool(c)	HC02041_c	0	0
1185	1-Acylglycerol-3P-VLDL-SM-pool(c)	HC02042_c	0	0
1186	Acyl-CoA-VLDL-TG2-pool(c)	HC02043_c	0	0
1187	Acyl-CoA-VLDL-PC-pool(c)	HC02044_c	0	0
1188	Acyl-CoA-VLDL-PE-pool(c)	HC02045_c	0	0
1189	Acyl-CoA-VLDL-PS-pool(c)	HC02046_c	0	0
1190	Acyl-CoA-VLDL-PI-pool(c)	HC02047_c	0	0
1191	Acyl-CoA-VLDL-SM-pool(c)	HC02048_c	0	0
1192	Phosphatidate-VLDL-TG-pool(c)	HC02049_c	0	0
1193	Phosphatidate-VLDL-PC-pool(c)	HC02050_c	0	0
1194	Phosphatidate-VLDL-PE-pool(c)	HC02051_c	0	0
1195	Phosphatidate-VLDL-PS-pool(c)	HC02052_c	0	0
1196	Phosphatidate-VLDL-PI-pool(c)	HC02053_c	0	0
1197	Phosphatidate-VLDL-SM-pool(c)	HC02054_c	0	0
1198	1,2-Diacylglycerol-VLDL-TG-pool(c)	HC02055_c	0	0
1199	1,2-Diacylglycerol-VLDL-PC-pool(c)	HC02056_c	0	0
1200	1,2-Diacylglycerol-VLDL-PE-pool(c)	HC02057_c	0	0
1201	1,2-Diacylglycerol-VLDL-PS-pool(c)	HC02058_c	0	0
1202	1,2-Diacylglycerol-VLDL-PI-pool(c)	HC02059_c	0	0
1203	1,2-Diacylglycerol-VLDL-SM-pool(c)	HC02060_c	0	0
1204	Acyl-CoA-VLDL-TG3-pool(c)	HC02061_c	0	0
1205	Triacylglycerol-VLDL-pool(r)	HC02062_r	0	0
1206	Triacylglycerol-VLDL-pool(c)	HC02062_c	0	0
1207	Triacylglycerol-VLDL-pool(l)	HC02062_l	0	0
1208	Fatty-acid-VLDL-TG3-pool(c)	HC02063_c	0	0
1209	Fatty-acid-VLDL-TG2-pool(c)	HC02064_c	0	0
1210	Fatty-acid-VLDL-TG1-pool(c)	HC02065_c	0	0
1211	Fatty-acid-VLDL-PC-pool(r)	HC02066_r	0	0
1212	Fatty-acid-VLDL-PC-pool(c)	HC02066_c	0	0
1213	Fatty-acid-VLDL-PC-pool(l)	HC02066_l	0	0
1214	Fatty-acid-VLDL-PE-pool(c)	HC02067_c	0	0
1215	Fatty-acid-VLDL-PS-pool(c)	HC02068_c	0	0
1216	Fatty-acid-VLDL-PI-pool(c)	HC02069_c	0	0
1217	Fatty-acid-VLDL-SM-pool(c)	HC02070_c	0	0
1218	1-Acylglycerol-VLDL-TG1-pool(c)	HC02071_c	0	0
1219	1-Acylglycerol-VLDL-PC-pool(c)	HC02072_c	0	0
1220	1-Acylglycerol-VLDL-PE-pool(c)	HC02073_c	0	0
1221	1-Acylglycerol-VLDL-PS-pool(c)	HC02074_c	0	0
1222	1-Acylglycerol-VLDL-PI-pool(c)	HC02075_c	0	0
1223	1-Acylglycerol-VLDL-SM-pool(c)	HC02076_c	0	0
1224	CDP-diacylglycerol-VLDL-PI-pool(r)	HC02078_r	0	0
1225	CDP-diacylglycerol-VLDL-PI-pool(c)	HC02078_c	0	0
1226	CDP-diacylglycerol-VLDL-PI-pool(l)	HC02078_l	0	0
1227	PE-PS-VLDL-pool(c)	HC02079_c	0	0
1228	Bile-PC-pool(b)	HC02080_b	0	0
1229	Bile-PC-pool(c)	HC02080_c	0	0
1230	Acyl-CoA-Bile-PC-pool(c)	HC02082_c	0	0
1231	1-Acylglycerol-3P-Bile-PC-pool(c)	HC02084_c	0	0
1232	1,2-Diacylglycerol-Bile-PC-pool(c)	HC02085_c	0	0
1233	Phosphatidate-Bile-PC-pool(c)	HC02086_c	0	0
1234	CL-pool(m)	HC02087_m	0	0
1235	Acyl-CoA-CL-pool(c)	HC02089_c	0	0
1236	Acyl-CoA-CL-pool(m)	HC02089_m	0	0
1237	1-Acylglycerol-3P-CL-pool(m)	HC02091_m	0	0
1238	Phosphatidate-CL-pool(m)	HC02093_m	0	0
1239	CDP-diacylglycerol-CL-pool(m)	HC02094_m	0	0
1240	PGP-CL-pool(m)	HC02095_m	0	0
1241	PG-CL-pool(m)	HC02096_m	0	0
1242	3-Oxostearoyl-ACP(c)	HC02097_c	0	0
1243	3-Hydroxystearoyl-ACP(c)	HC02098_c	0	0
1244	(2E)-Octadecenoyl-ACP(c)	HC02099_c	0	0
1245	Dihomo-gamma-linolenate(r)	HC02100_r	0	0
1246	Dihomo-gamma-linolenate(c)	HC02100_c	0	0
1247	Dihomo-gamma-linolenate(s)	HC02100_s	0	0
1248	Dihomo-gamma-linolenate(l)	HC02100_l	0	0
1249	Dihomo-gamma-linolenoyl-CoA(r)	HC02102_r	0	0
1250	Dihomo-gamma-linolenoyl-CoA(c)	HC02102_c	0	0
1251	4alpha-Methylzymosterol-4-carboxylate(r)	HC02108_r	0	0
1252	3-Keto-4-methylzymosterol(r)	HC02109_r	0	0
1253	4alpha-Methylzymosterol(r)	HC02110_r	0	0
1254	ATP-energy(c)	HC02111_c	0	1
1255	ATP-energy(m)	HC02111_m	0	1
1256	NADH-redox-potential(r)	HC02112_r	0	1
1257	NADH-redox-potential(c)	HC02112_c	0	1
1258	NADH-redox-potential(m)	HC02112_m	0	1
1259	NADH-redox-potential(p)	HC02112_p	0	1
1260	NADPH-redox-potential(r)	HC02113_r	0	1
1261	NADPH-redox-potential(c)	HC02113_c	0	1
1262	NADPH-redox-potential(m)	HC02113_m	0	1
1263	NADPH-redox-potential(p)	HC02113_p	0	1
1264	FADH-redox-potential(c)	HC02114_c	0	1
1265	Proton-gradient(c)	HC02115_c	0	1
1266	Proton-gradient(m)	HC02115_m	0	1
1267	activated-sulphur(c)	HC02116_c	0	1
1268	Chitin-component(s)	HC02118_s	0	0
1269	Adenosylmethioninamine-potential(c)	HC02119_c	0	0
1270	Methylthioribose-1P(c)	HC02120_c	0	0
1271	Hydroxymethylglutathione(c)	HC02121_c	0	0
1272	Formylglutathione(c)	HC02122_c	0	0
1273	Cholestenol(r)	HC02126_r	0	0
1274	THF-hexaglutamate(c)	HC02129_c	0	0
1275	Glycogenin(c)	HC02131_c	0	0
1276	Glycogenin-G8(c)	HC02132_c	0	0
1277	Glycogenin-G11(c)	HC02133_c	0	0
1278	Glycogenin-G4G7(c)	HC02134_c	0	0
1279	Glycogenin-G4G4(c)	HC02135_c	0	0
1280	Glycogenin-G7G1(c)	HC02136_c	0	0
1281	Glycogenin-G7(c)	HC02137_c	0	0
1282	L-Oleoylcarnitine(c)	HC02147_c	0	0
1283	L-Oleoylcarnitine(m)	HC02147_m	0	0
1284	O-Propanoylcarnitine(c)	HC02149_c	0	0
1285	O-Propanoylcarnitine(m)	HC02149_m	0	0
1286	O-Butanoylcarnitine(c)	HC02150_c	0	0
1287	O-Butanoylcarnitine(m)	HC02150_m	0	0
1288	GM4-pool(c)	HC02154_c	0	0
1289	GM4-pool(s)	HC02154_s	0	0
1290	Dihydroceramide-pool(c)	HC02158_c	0	0
1291	GM2-pool(s)	HC02160_s	0	0
1292	GM1-pool(s)	HC02161_s	0	0
1293	LacCer-pool(r)	HC02162_r	0	0
1294	LacCer-pool(s)	HC02162_s	0	0
1295	Ceramide-1P-pool(c)	HC02165_c	0	0
1296	Carbonate(c)	HC02169_c	0	0
1297	Carbonate(s)	HC02169_s	0	0
1298	Zinc(c)	HC02172_c	1	1
1299	Zinc(s)	HC02172_s	1	1
1300	decanoic-acid(c)	HC02175_c	0	0
1301	decanoic-acid(s)	HC02175_s	0	0
1302	lauric-acid(c)	HC02176_c	0	0
1303	lauric-acid(s)	HC02176_s	0	0
1304	myristic-acid(c)	HC02177_c	0	0
1305	myristic-acid(s)	HC02177_s	0	0
1306	20-hydroxy-arachidonate(c)	HC02179_c	0	0
1307	20-hydroxy-arachidonate(s)	HC02179_s	0	0
1308	thromboxane-b2(c)	HC02180_c	0	0
1309	thromboxane-b2(s)	HC02180_s	0	0
1310	leukotriene-a4(c)	HC02181_c	0	0
1311	leukotriene-a4(s)	HC02181_s	0	0
1312	leukotriene-b4(c)	HC02182_c	0	0
1313	leukotriene-b4(s)	HC02182_s	0	0
1314	leukotriene-e4(c)	HC02185_c	0	0
1315	leukotriene-e4(s)	HC02185_s	0	0
1316	leukotriene-f4(c)	HC02186_c	0	0
1317	leukotriene-f4(s)	HC02186_s	0	0
1318	reverse-triiodthyronine(c)	HC02187_c	0	0
1319	reverse-triiodthyronine(s)	HC02187_s	0	0
1320	Bilirubin-monoglucuronoside(c)	HC02188_c	0	0
1321	Bilirubin-monoglucuronoside(s)	HC02188_s	0	0
1322	lithocholate(c)	HC02191_c	0	0
1323	lithocholate(s)	HC02191_s	0	0
1324	taurolithocholate(c)	HC02192_c	0	0
1325	taurolithocholate(s)	HC02192_s	0	0
1326	glycolithocholate(c)	HC02193_c	0	0
1327	glycolithocholate(s)	HC02193_s	0	0
1328	ursodeoxycholate(c)	HC02194_c	0	0
1329	ursodeoxycholate(s)	HC02194_s	0	0
1330	tauroursodeoxycholate(c)	HC02195_c	0	0
1331	tauroursodeoxycholate(s)	HC02195_s	0	0
1332	glycoursodeoxycholate(c)	HC02196_c	0	0
1333	glycoursodeoxycholate(s)	HC02196_s	0	0
1334	sulfoglycolithocholate(c)	HC02197_c	0	0
1335	sulfoglycolithocholate(s)	HC02197_s	0	0
1336	sulfotaurolithocholate(c)	HC02198_c	0	0
1337	sulfotaurolithocholate(s)	HC02198_s	0	0
1338	glutathionyl-leuc4(b)	HC02199_b	0	0
1339	glutathionyl-leuc4(c)	HC02199_c	0	0
1340	glutathionyl-leuc4(s)	HC02199_s	0	0
1341	S-glutathionyl-2-4-dinitrobenzene(b)	HC02200_b	0	0
1342	S-glutathionyl-2-4-dinitrobenzene(c)	HC02200_c	0	0
1343	S-glutathionyl-2-4-dinitrobenzene(s)	HC02200_s	0	0
1344	S-glutathionyl-ethacrynic-acid(b)	HC02201_b	0	0
1345	S-glutathionyl-ethacrynic-acid(c)	HC02201_c	0	0
1346	S-glutathionyl-ethacrynic-acid(s)	HC02201_s	0	0
1347	prostaglandin-a1(c)	HC02202_c	0	0
1348	prostaglandin-a1(s)	HC02202_s	0	0
1349	prostaglandin-a2(c)	HC02203_c	0	0
1350	prostaglandin-a2(s)	HC02203_s	0	0
1351	prostaglandin-b1(c)	HC02204_c	0	0
1352	prostaglandin-b1(s)	HC02204_s	0	0
1353	prostaglandin-b2(c)	HC02205_c	0	0
1354	prostaglandin-b2(s)	HC02205_s	0	0
1355	prostaglandin-c1(c)	HC02206_c	0	0
1356	prostaglandin-c1(s)	HC02206_s	0	0
1357	prostaglandin-c2(c)	HC02207_c	0	0
1358	prostaglandin-c2(s)	HC02207_s	0	0
1359	prostaglandin-d1(c)	HC02208_c	0	0
1360	prostaglandin-d1(s)	HC02208_s	0	0
1361	prostaglandin-d2(c)	HC02209_c	0	0
1362	prostaglandin-d2(s)	HC02209_s	0	0
1363	prostaglandin-d3(c)	HC02210_c	0	0
1364	prostaglandin-d3(s)	HC02210_s	0	0
1365	prostaglandin-e1(c)	HC02211_c	0	0
1366	prostaglandin-e1(s)	HC02211_s	0	0
1367	prostaglandin-e2(c)	HC02212_c	0	0
1368	prostaglandin-e2(s)	HC02212_s	0	0
1369	prostaglandin-e3(c)	HC02213_c	0	0
1370	prostaglandin-e3(s)	HC02213_s	0	0
1371	prostaglandin-f1alpha(c)	HC02214_c	0	0
1372	prostaglandin-f1alpha(s)	HC02214_s	0	0
1373	prostaglandin-f2alpha(c)	HC02215_c	0	0
1374	prostaglandin-f2alpha(s)	HC02215_s	0	0
1375	prostaglandin-f2beta(c)	HC02216_c	0	0
1376	prostaglandin-f2beta(s)	HC02216_s	0	0
1377	prostaglandin-g2(c)	HC02217_c	0	0
1378	prostaglandin-g2(s)	HC02217_s	0	0
1379	prostaglandin-h2(c)	HC02218_c	0	0
1380	prostaglandin-h2(s)	HC02218_s	0	0
1381	prostaglandin-i2(c)	HC02219_c	0	0
1382	prostaglandin-i2(s)	HC02219_s	0	0
1383	sulfochenodeoxycholate(c)	HC02220_c	0	0
1384	sulfochenodeoxycholate(s)	HC02220_s	0	0
1385	mitoApo-ACP(m)	HC02222_m	0	0
1386	mitoACP(m)	HC02223_m	0	0
1387	mitoThioredoxin(c)	HC02224_c	0	0
1388	mitoThioredoxin(m)	HC02224_m	0	0
1389	mitoOxidizedThioredoxin(m)	HC02225_m	0	0
1390	Hexadecenal(c)	HC02228_c	0	0
1391	3-oxolaur-cis-5-enoyl-CoA(m)	HC10692_m	0	0
1392	cis-laur-5-enoyl-CoA(m)	HC10695_m	0	0
1393	3-oxomyrist-7-enoyl-CoA(m)	HC10782_m	0	0
1394	cis-myrist-7-enoyl-CoA(m)	HC10784_m	0	0
1395	palmitoleoyl-CoA(r)	HC10852_r	0	0
1396	palmitoleoyl-CoA(c)	HC10852_c	0	0
1397	palmitoleoyl-CoA(m)	HC10852_m	0	0
1398	3-oxopalmitoleoyl-CoA(m)	HC10853_m	0	0
1399	palmitoleoyl-Carnitine(r)	HC10854_r	0	0
1400	palmitoleoyl-Carnitine(c)	HC10854_c	0	0
1401	palmitoleoyl-Carnitine(m)	HC10854_m	0	0
1402	linoleic-Carnitine(r)	HC10855_r	0	0
1403	linoleic-Carnitine(c)	HC10855_c	0	0
1404	linoleic-Carnitine(p)	HC10855_p	0	0
1405	trans,cis-octadeca-2,9-dienoyl-CoA(m)	HC10856_m	0	0
1406	(S)-3-hydroxyoleyleoyl-CoA(m)	HC10857_m	0	0
1407	3-oxooleoyl-CoA(m)	HC10858_m	0	0
1408	Malonyl-Carnitin(r)	HC10859_r	0	0
1409	Malonyl-Carnitin(c)	HC10859_c	0	0
1410	Malonyl-Carnitin(m)	HC10859_m	0	0
1411	Malonyl-Carnitin(p)	HC10859_p	0	0
1412	cis-(3S)-hydroxytetradec-7-enoyl-CoA(m)	HC11102_m	0	0
1413	Arachidonyl-Carnitine(r)	HC12236_r	0	0
1414	Arachidonyl-Carnitine(c)	HC12236_c	0	0
1415	Arachidonyl-Carnitine(p)	HC12236_p	0	0
1416	trans,cis-hexadeca-2,9-dienoyl-CoA(m)	HC12591_m	0	0
1417	(S)-3-hydroxypalmitoleoyl-CoA(m)	HC12592_m	0	0
1418	trans,cis-myristo-2,7-dienoyl-CoA(m)	HC12594_m	0	0
1419	trans,cis-dodeca-2,5-dienoyl-CoA(m)	HC12596_m	0	0
1420	3(S)-3-hydroxydodecen-(5Z)-oyl-CoA(m)	HC12597_m	0	0

## Sheet: ShReD_Module_Partition
Parent	Child
141800	141801
141800	145442
141800	145443
141800	145444
141800	145445
141800	145446
141800	145463
141800	145464
141800	145473
141800	145474
141800	145475
141800	145476
141800	145477
141800	145478
141800	145479
141800	145480
141800	145481
141800	145482
141800	145483
141800	145484
141800	145485
141800	145486
141800	145487
141800	145488
141800	145489
141800	145490
141800	145491
141800	145492
141800	145493
141800	145494
141800	145499
141800	145500
141800	145501
141800	145502
141801	141802
141801	141803
141802	141805
141802	141806
141803	144967
141803	144976
141803	145290
141803	145335
141803	145348
141803	145360
141803	145361
141803	145362
141803	145363
141803	145368
141803	145369
141803	145370
141803	145371
141803	145420
141803	145421
141803	145422
141803	145423
141803	145424
141803	145425
141803	145426
141803	145427
141803	145428
141803	145429
141803	145430
141803	145431
141803	145432
141803	145433
141803	145434
141803	145435
141803	145436
141803	145437
141803	145438
141803	145439
141803	145440
141803	145441
141805	141808
141805	141809
141806	143824
141806	144962
141806	144963
141806	144964
141806	144965
141806	144966
141808	141811
141808	141812
141809	142882
141809	143807
141809	143808
141809	143809
141809	143814
141809	143815
141811	141814
141811	141815
141812	142411
141812	142879
141812	142880
141812	142881
141814	141817
141814	141818
141815	142222
141815	142400
141815	142401
141815	142402
141815	142403
141815	142404
141815	142405
141815	142406
141815	142407
141815	142408
141815	142409
141815	142410
141817	141819
141817	141820
141817	141821
141817	141826
141817	141847
141817	141848
141817	141849
141817	141863
141817	141864
141817	141865
141817	141882
141817	141907
141817	141908
141817	141917
141817	141930
141817	141931
141817	141932
141817	141933
141818	141935
141818	141936
141821	141822
141821	141823
141826	141827
141826	141828
141828	141831
141828	141832
141832	141835
141832	141836
141835	141838
141835	141839
141836	141843
141836	141844
141849	141850
141849	141851
141850	141852
141850	141853
141853	141854
141853	141855
141854	141857
141854	141858
141865	141866
141865	141867
141866	141869
141866	141870
141867	141878
141867	141879
141869	141872
141869	141873
141882	141883
141882	141884
141884	141887
141884	141888
141887	141890
141887	141891
141888	141899
141888	141900
141890	141893
141890	141894
141899	141902
141899	141903
141908	141909
141908	141910
141910	141913
141910	141914
141917	141918
141917	141919
141919	141922
141919	141923
141922	141925
141922	141926
141935	141938
141935	141939
141936	142020
141936	142021
141938	141941
141938	141942
141939	142012
141939	142013
141939	142014
141939	142015
141939	142016
141939	142017
141939	142018
141941	141944
141941	141945
141942	141988
141942	141989
141944	141947
141944	141948
141947	141950
141947	141951
141948	141982
141948	141983
141948	141984
141948	141985
141950	141953
141950	141954
141951	141966
141951	141967
141953	141956
141953	141957
141954	141961
141954	141962
141966	141969
141966	141970
141967	141978
141967	141979
141969	141972
141969	141973
141988	141991
141988	141992
141991	141994
141991	141995
141992	142003
141992	142004
141994	141997
141994	141998
142003	142006
142003	142007
142020	142022
142020	142023
142020	142074
142021	142088
142021	142089
142023	142024
142023	142025
142024	142027
142024	142028
142025	142060
142025	142061
142025	142062
142025	142063
142025	142064
142025	142065
142025	142066
142025	142067
142025	142068
142025	142069
142025	142070
142025	142071
142025	142072
142025	142073
142027	142030
142027	142031
142028	142052
142028	142053
142028	142054
142028	142055
142028	142056
142028	142057
142028	142058
142028	142059
142030	142033
142030	142034
142033	142035
142033	142036
142033	142037
142034	142039
142034	142040
142040	142043
142040	142044
142044	142047
142044	142048
142074	142075
142074	142076
142075	142078
142075	142079
142076	142083
142076	142084
142088	142091
142088	142092
142089	142185
142089	142186
142091	142094
142091	142095
142092	142178
142092	142179
142092	142180
142092	142181
142092	142182
142092	142183
142094	142097
142094	142098
142095	142158
142095	142159
142097	142100
142097	142101
142098	142109
142098	142110
142100	142103
142100	142104
142109	142112
142109	142113
142112	142115
142112	142116
142116	142119
142116	142120
142119	142122
142119	142123
142120	142139
142120	142140
142122	142125
142122	142126
142123	142134
142123	142135
142125	142128
142125	142129
142139	142142
142139	142143
142140	142151
142140	142152
142142	142145
142142	142146
142159	142162
142159	142163
142163	142166
142163	142167
142166	142169
142166	142170
142167	142174
142167	142175
142186	142189
142186	142190
142189	142191
142189	142192
142189	142193
142189	142194
142189	142195
142189	142196
142189	142197
142190	142199
142190	142200
142199	142201
142199	142202
142200	142204
142200	142205
142204	142207
142204	142208
142205	142220
142205	142221
142207	142210
142207	142211
142208	142218
142208	142219
142210	142213
142210	142214
142222	142223
142222	142224
142223	142226
142223	142227
142224	142346
142224	142381
142224	142399
142226	142229
142226	142230
142227	142278
142227	142279
142229	142232
142229	142233
142232	142235
142232	142236
142233	142260
142233	142261
142235	142238
142235	142239
142236	142243
142236	142244
142243	142246
142243	142247
142244	142251
142244	142252
142251	142254
142251	142255
142261	142264
142261	142265
142264	142267
142264	142268
142267	142270
142267	142271
142278	142281
142278	142282
142279	142338
142279	142339
142281	142284
142281	142285
142282	142329
142282	142330
142284	142287
142284	142288
142285	142316
142285	142317
142287	142290
142287	142291
142288	142295
142288	142296
142295	142298
142295	142299
142296	142307
142296	142308
142298	142301
142298	142302
142307	142310
142307	142311
142316	142319
142316	142320
142317	142324
142317	142325
142330	142333
142330	142334
142339	142342
142339	142343
142346	142347
142346	142348
142347	142349
142347	142350
142347	142351
142348	142353
142348	142354
142353	142356
142353	142357
142354	142361
142354	142362
142361	142364
142361	142365
142362	142373
142362	142374
142364	142367
142364	142368
142373	142376
142373	142377
142381	142382
142381	142383
142383	142386
142383	142387
142386	142389
142386	142390
142387	142397
142387	142398
142389	142392
142389	142393
142411	142412
142411	142413
142412	142414
142412	142494
142412	142495
142412	142496
142412	142497
142412	142498
142412	142499
142412	142500
142412	142501
142412	142502
142412	142503
142412	142504
142412	142505
142413	142507
142413	142508
142414	142415
142414	142416
142415	142417
142415	142418
142416	142420
142416	142421
142420	142422
142420	142423
142421	142425
142421	142426
142425	142428
142425	142429
142426	142492
142426	142493
142428	142431
142428	142432
142431	142434
142431	142435
142432	142463
142432	142464
142434	142437
142434	142438
142435	142450
142435	142451
142437	142440
142437	142441
142438	142445
142438	142446
142450	142453
142450	142454
142451	142458
142451	142459
142463	142466
142463	142467
142464	142479
142464	142480
142466	142469
142466	142470
142467	142474
142467	142475
142479	142482
142479	142483
142480	142487
142480	142488
142507	142510
142507	142511
142508	142660
142508	142661
142510	142513
142510	142514
142511	142556
142511	142557
142513	142516
142513	142517
142514	142550
142514	142551
142514	142552
142514	142553
142514	142554
142516	142518
142516	142519
142516	142520
142517	142522
142517	142523
142522	142525
142522	142526
142523	142534
142523	142535
142526	142529
142526	142530
142534	142537
142534	142538
142535	142546
142535	142547
142538	142541
142538	142542
142556	142558
142556	142559
142557	142561
142557	142562
142561	142564
142561	142565
142562	142656
142562	142657
142562	142658
142564	142567
142564	142568
142565	142600
142565	142601
142567	142570
142567	142571
142568	142583
142568	142584
142570	142573
142570	142574
142571	142578
142571	142579
142583	142586
142583	142587
142584	142595
142584	142596
142586	142589
142586	142590
142600	142603
142600	142604
142601	142632
142601	142633
142603	142606
142603	142607
142604	142619
142604	142620
142606	142609
142606	142610
142607	142614
142607	142615
142619	142622
142619	142623
142620	142627
142620	142628
142632	142635
142632	142636
142633	142648
142633	142649
142635	142638
142635	142639
142636	142643
142636	142644
142648	142651
142648	142652
142660	142663
142660	142664
142661	142838
142661	142878
142663	142665
142663	142674
142663	142675
142663	142676
142664	142678
142664	142679
142665	142666
142665	142667
142666	142669
142666	142670
142678	142681
142678	142682
142679	142831
142679	142836
142679	142837
142681	142683
142681	142684
142682	142686
142682	142687
142686	142689
142686	142690
142687	142827
142687	142828
142689	142692
142689	142693
142690	142705
142690	142706
142693	142696
142693	142697
142697	142700
142697	142701
142705	142708
142705	142709
142706	142824
142706	142825
142708	142711
142708	142712
142711	142714
142711	142715
142712	142767
142712	142768
142714	142717
142714	142718
142715	142742
142715	142743
142717	142720
142717	142721
142718	142733
142718	142734
142720	142723
142720	142724
142721	142728
142721	142729
142733	142736
142733	142737
142742	142745
142742	142746
142743	142758
142743	142759
142745	142748
142745	142749
142746	142753
142746	142754
142758	142761
142758	142762
142767	142770
142767	142771
142768	142799
142768	142800
142770	142773
142770	142774
142771	142786
142771	142787
142773	142776
142773	142777
142774	142781
142774	142782
142786	142789
142786	142790
142787	142794
142787	142795
142799	142802
142799	142803
142800	142815
142800	142816
142802	142805
142802	142806
142803	142810
142803	142811
142815	142818
142815	142819
142831	142832
142831	142833
142838	142839
142838	142840
142839	142841
142839	142842
142839	142843
142839	142844
142839	142845
142839	142846
142839	142847
142839	142848
142840	142850
142840	142851
142850	142853
142850	142854
142851	142866
142851	142867
142853	142856
142853	142857
142854	142861
142854	142862
142866	142869
142866	142870
142867	142874
142867	142875
142882	142883
142882	142884
142883	142886
142883	142887
142884	143732
142884	143757
142884	143758
142884	143759
142884	143760
142884	143761
142884	143762
142884	143763
142884	143764
142884	143765
142884	143766
142884	143767
142884	143768
142884	143797
142884	143798
142884	143799
142884	143800
142884	143801
142884	143802
142884	143803
142884	143804
142884	143805
142884	143806
142886	142889
142886	142890
142887	143189
142887	143190
142889	142892
142889	142893
142890	142977
142890	142978
142892	142895
142892	142896
142893	142928
142893	142929
142896	142899
142896	142900
142899	142902
142899	142903
142903	142906
142903	142907
142906	142909
142906	142910
142907	142918
142907	142919
142909	142912
142909	142913
142918	142921
142918	142922
142928	142931
142928	142932
142931	142934
142931	142935
142932	142955
142932	142956
142934	142937
142934	142938
142935	142942
142935	142943
142942	142945
142942	142946
142943	142950
142943	142951
142955	142958
142955	142959
142956	142967
142956	142968
142958	142961
142958	142962
142967	142970
142967	142971
142977	142979
142977	142988
142978	142990
142978	142991
142979	142980
142979	142981
142981	142984
142981	142985
142990	142993
142990	142994
142991	143185
142991	143186
142991	143187
142994	142997
142994	142998
142998	143001
142998	143002
143002	143005
143002	143006
143005	143008
143005	143009
143006	143097
143006	143098
143008	143011
143008	143012
143009	143056
143009	143057
143011	143014
143011	143015
143012	143035
143012	143036
143014	143017
143014	143018
143015	143026
143015	143027
143017	143020
143017	143021
143026	143029
143026	143030
143035	143038
143035	143039
143036	143047
143036	143048
143038	143041
143038	143042
143047	143050
143047	143051
143056	143059
143056	143060
143057	143080
143057	143081
143059	143062
143059	143063
143060	143071
143060	143072
143062	143065
143062	143066
143071	143074
143071	143075
143080	143083
143080	143084
143081	143092
143081	143093
143083	143086
143083	143087
143097	143100
143097	143101
143098	143141
143098	143142
143100	143103
143100	143104
143101	143124
143101	143125
143103	143106
143103	143107
143104	143115
143104	143116
143106	143109
143106	143110
143115	143118
143115	143119
143124	143127
143124	143128
143125	143136
143125	143137
143127	143130
143127	143131
143141	143144
143141	143145
143142	143165
143142	143166
143144	143147
143144	143148
143145	143156
143145	143157
143147	143150
143147	143151
143156	143159
143156	143160
143165	143168
143165	143169
143166	143177
143166	143178
143168	143171
143168	143172
143177	143180
143177	143181
143189	143192
143189	143193
143190	143370
143190	143371
143192	143195
143192	143196
143193	143316
143193	143317
143195	143198
143195	143199
143196	143287
143196	143288
143198	143201
143198	143202
143199	143246
143199	143247
143201	143204
143201	143205
143202	143225
143202	143226
143204	143207
143204	143208
143205	143216
143205	143217
143207	143210
143207	143211
143216	143219
143216	143220
143225	143228
143225	143229
143226	143237
143226	143238
143228	143231
143228	143232
143237	143240
143237	143241
143246	143249
143246	143250
143247	143270
143247	143271
143249	143252
143249	143253
143250	143261
143250	143262
143252	143255
143252	143256
143261	143264
143261	143265
143270	143273
143270	143274
143271	143282
143271	143283
143273	143276
143273	143277
143287	143290
143287	143291
143288	143303
143288	143304
143290	143293
143290	143294
143291	143298
143291	143299
143303	143306
143303	143307
143304	143311
143304	143312
143316	143318
143316	143319
143317	143321
143317	143322
143322	143325
143322	143326
143325	143328
143325	143329
143326	143345
143326	143346
143328	143331
143328	143332
143329	143340
143329	143341
143331	143334
143331	143335
143345	143348
143345	143349
143346	143361
143346	143362
143348	143351
143348	143352
143349	143356
143349	143357
143361	143364
143361	143365
143370	143373
143370	143374
143371	143664
143371	143673
143371	143686
143371	143691
143371	143728
143371	143729
143371	143730
143371	143731
143373	143375
143373	143376
143373	143377
143373	143378
143373	143379
143373	143380
143373	143381
143373	143382
143373	143387
143373	143388
143374	143390
143374	143391
143382	143383
143382	143384
143390	143393
143390	143394
143391	143654
143391	143663
143393	143396
143393	143397
143394	143413
143394	143414
143396	143399
143396	143400
143397	143404
143397	143405
143404	143407
143404	143408
143413	143415
143413	143424
143414	143426
143414	143427
143415	143416
143415	143417
143416	143419
143416	143420
143426	143429
143426	143430
143427	143534
143427	143535
143429	143432
143429	143433
143430	143485
143430	143486
143432	143435
143432	143436
143433	143460
143433	143461
143435	143438
143435	143439
143436	143451
143436	143452
143438	143441
143438	143442
143439	143446
143439	143447
143451	143454
143451	143455
143460	143463
143460	143464
143461	143476
143461	143477
143463	143466
143463	143467
143464	143471
143464	143472
143476	143479
143476	143480
143485	143488
143485	143489
143486	143513
143486	143514
143488	143491
143488	143492
143489	143504
143489	143505
143491	143494
143491	143495
143492	143499
143492	143500
143504	143507
143504	143508
143513	143516
143513	143517
143514	143525
143514	143526
143516	143519
143516	143520
143525	143528
143525	143529
143534	143537
143534	143538
143535	143598
143535	143599
143537	143540
143537	143541
143538	143569
143538	143570
143540	143543
143540	143544
143541	143556
143541	143557
143543	143546
143543	143547
143544	143551
143544	143552
143556	143559
143556	143560
143557	143564
143557	143565
143569	143572
143569	143573
143570	143585
143570	143586
143572	143575
143572	143576
143573	143580
143573	143581
143585	143588
143585	143589
143586	143593
143586	143594
143598	143601
143598	143602
143599	143630
143599	143631
143601	143604
143601	143605
143602	143617
143602	143618
143604	143607
143604	143608
143605	143612
143605	143613
143617	143620
143617	143621
143618	143625
143618	143626
143630	143633
143630	143634
143631	143646
143631	143647
143633	143636
143633	143637
143634	143641
143634	143642
143646	143649
143646	143650
143654	143655
143654	143656
143656	143659
143656	143660
143664	143665
143664	143666
143665	143668
143665	143669
143673	143674
143673	143675
143674	143677
143674	143678
143675	143682
143675	143683
143686	143687
143686	143688
143691	143692
143691	143693
143692	143695
143692	143696
143693	143712
143693	143713
143695	143698
143695	143699
143696	143707
143696	143708
143698	143701
143698	143702
143712	143715
143712	143716
143713	143724
143713	143725
143715	143718
143715	143719
143732	143733
143732	143734
143733	143736
143733	143737
143734	143745
143734	143746
143737	143740
143737	143741
143745	143748
143745	143749
143746	143753
143746	143754
143768	143769
143768	143770
143769	143772
143769	143773
143770	143785
143770	143786
143772	143775
143772	143776
143773	143780
143773	143781
143785	143788
143785	143789
143786	143793
143786	143794
143809	143810
143809	143811
143815	143816
143815	143817
143816	143819
143816	143820
143824	143825
143824	143826
143825	143828
143825	143829
143826	144902
143826	144903
143826	144908
143826	144909
143826	144910
143826	144911
143826	144912
143826	144913
143826	144914
143826	144915
143826	144916
143826	144921
143826	144922
143826	144923
143826	144924
143826	144925
143826	144926
143826	144927
143826	144928
143826	144929
143826	144934
143826	144935
143826	144936
143826	144937
143826	144938
143826	144939
143826	144940
143826	144941
143826	144942
143826	144943
143826	144948
143826	144949
143826	144950
143826	144951
143826	144952
143826	144953
143826	144954
143826	144955
143826	144956
143826	144961
143828	143830
143828	144249
143828	144250
143829	144252
143829	144253
143830	143831
143830	143832
143831	143833
143831	143834
143831	143993
143832	143995
143832	143996
143834	143835
143834	143836
143835	143837
143835	143838
143835	143839
143836	143841
143836	143842
143841	143844
143841	143845
143842	143885
143842	143886
143844	143847
143844	143848
143847	143850
143847	143851
143848	143867
143848	143868
143850	143853
143850	143854
143851	143862
143851	143863
143853	143856
143853	143857
143867	143870
143867	143871
143868	143879
143868	143880
143870	143873
143870	143874
143885	143888
143885	143889
143886	143941
143886	143942
143888	143891
143888	143892
143889	143920
143889	143921
143891	143894
143891	143895
143892	143907
143892	143908
143894	143897
143894	143898
143895	143902
143895	143903
143907	143910
143907	143911
143908	143915
143908	143916
143920	143923
143920	143924
143921	143936
143921	143937
143923	143926
143923	143927
143924	143931
143924	143932
143941	143944
143941	143945
143942	143985
143942	143986
143944	143947
143944	143948
143945	143968
143945	143969
143947	143950
143947	143951
143948	143959
143948	143960
143950	143953
143950	143954
143959	143962
143959	143963
143968	143971
143968	143972
143969	143980
143969	143981
143971	143974
143971	143975
143985	143988
143985	143989
143995	143997
143995	143998
143995	144003
143995	144004
143995	144005
143995	144006
143995	144007
143995	144008
143995	144009
143995	144010
143995	144011
143995	144012
143995	144013
143995	144014
143996	144016
143996	144017
143998	143999
143998	144000
144016	144019
144016	144020
144017	144152
144017	144153
144020	144023
144020	144024
144023	144026
144023	144027
144024	144139
144024	144140
144026	144029
144026	144030
144027	144086
144027	144087
144029	144032
144029	144033
144030	144061
144030	144062
144032	144035
144032	144036
144033	144048
144033	144049
144035	144038
144035	144039
144036	144043
144036	144044
144048	144051
144048	144052
144049	144056
144049	144057
144061	144064
144061	144065
144062	144077
144062	144078
144064	144067
144064	144068
144065	144072
144065	144073
144077	144080
144077	144081
144086	144089
144086	144090
144087	144114
144087	144115
144089	144092
144089	144093
144090	144105
144090	144106
144092	144095
144092	144096
144093	144100
144093	144101
144105	144108
144105	144109
144114	144117
144114	144118
144115	144130
144115	144131
144117	144120
144117	144121
144118	144125
144118	144126
144130	144133
144130	144134
144139	144142
144139	144143
144140	144147
144140	144148
144153	144156
144153	144157
144156	144159
144156	144160
144157	144243
144157	144244
144159	144162
144159	144163
144162	144165
144162	144166
144163	144202
144163	144203
144165	144168
144165	144169
144166	144185
144166	144186
144168	144171
144168	144172
144169	144180
144169	144181
144171	144174
144171	144175
144185	144188
144185	144189
144186	144197
144186	144198
144188	144191
144188	144192
144202	144205
144202	144206
144203	144226
144203	144227
144205	144208
144205	144209
144206	144217
144206	144218
144208	144211
144208	144212
144217	144220
144217	144221
144226	144229
144226	144230
144227	144238
144227	144239
144229	144232
144229	144233
144244	144245
144244	144246
144252	144255
144252	144256
144253	144766
144253	144859
144253	144860
144253	144875
144253	144876
144255	144258
144255	144259
144256	144744
144256	144745
144256	144746
144256	144751
144256	144752
144256	144753
144256	144754
144256	144755
144256	144756
144256	144765
144258	144261
144258	144262
144259	144463
144259	144464
144261	144264
144261	144265
144262	144460
144262	144461
144264	144267
144264	144268
144265	144368
144265	144369
144267	144270
144267	144271
144268	144319
144268	144320
144270	144273
144270	144274
144271	144298
144271	144299
144273	144276
144273	144277
144274	144289
144274	144290
144276	144279
144276	144280
144277	144284
144277	144285
144289	144292
144289	144293
144298	144301
144298	144302
144299	144310
144299	144311
144301	144304
144301	144305
144310	144313
144310	144314
144319	144322
144319	144323
144320	144347
144320	144348
144322	144325
144322	144326
144323	144338
144323	144339
144325	144328
144325	144329
144326	144333
144326	144334
144338	144341
144338	144342
144347	144350
144347	144351
144348	144359
144348	144360
144350	144353
144350	144354
144359	144362
144359	144363
144368	144371
144368	144372
144369	144412
144369	144413
144371	144374
144371	144375
144372	144395
144372	144396
144374	144377
144374	144378
144375	144386
144375	144387
144377	144380
144377	144381
144386	144389
144386	144390
144395	144398
144395	144399
144396	144407
144396	144408
144398	144401
144398	144402
144412	144415
144412	144416
144413	144440
144413	144441
144415	144418
144415	144419
144416	144431
144416	144432
144418	144421
144418	144422
144419	144426
144419	144427
144431	144434
144431	144435
144440	144443
144440	144444
144441	144452
144441	144453
144443	144446
144443	144447
144452	144455
144452	144456
144463	144466
144463	144467
144464	144583
144464	144584
144466	144469
144466	144470
144467	144510
144467	144511
144469	144472
144469	144473
144470	144493
144470	144494
144472	144475
144472	144476
144473	144488
144473	144489
144475	144478
144475	144479
144476	144483
144476	144484
144493	144496
144493	144497
144494	144505
144494	144506
144496	144499
144496	144500
144510	144513
144510	144514
144511	144554
144511	144555
144513	144516
144513	144517
144514	144529
144514	144530
144516	144519
144516	144520
144517	144524
144517	144525
144529	144532
144529	144533
144530	144549
144530	144550
144532	144535
144532	144536
144533	144544
144533	144545
144536	144539
144536	144540
144554	144557
144554	144558
144555	144570
144555	144571
144557	144560
144557	144561
144558	144565
144558	144566
144570	144573
144570	144574
144571	144578
144571	144579
144583	144585
144583	144586
144584	144588
144584	144589
144588	144591
144588	144592
144591	144594
144591	144595
144592	144599
144592	144600
144599	144602
144599	144603
144600	144671
144600	144672
144602	144605
144602	144606
144603	144638
144603	144639
144605	144608
144605	144609
144606	144621
144606	144622
144608	144611
144608	144612
144609	144616
144609	144617
144621	144624
144621	144625
144622	144633
144622	144634
144624	144627
144624	144628
144638	144641
144638	144642
144639	144654
144639	144655
144641	144644
144641	144645
144642	144649
144642	144650
144654	144657
144654	144658
144655	144666
144655	144667
144657	144660
144657	144661
144671	144674
144671	144675
144672	144707
144672	144708
144674	144677
144674	144678
144675	144690
144675	144691
144677	144680
144677	144681
144678	144685
144678	144686
144690	144693
144690	144694
144691	144702
144691	144703
144693	144696
144693	144697
144707	144710
144707	144711
144708	144727
144708	144728
144710	144713
144710	144714
144711	144722
144711	144723
144713	144716
144713	144717
144727	144730
144727	144731
144728	144739
144728	144740
144730	144733
144730	144734
144746	144747
144746	144748
144756	144757
144756	144758
144757	144760
144757	144761
144766	144767
144766	144768
144767	144770
144767	144771
144768	144820
144768	144821
144768	144822
144770	144773
144770	144774
144771	144817
144771	144818
144771	144819
144773	144776
144773	144777
144774	144801
144774	144802
144776	144779
144776	144780
144777	144788
144777	144789
144780	144783
144780	144784
144788	144791
144788	144792
144789	144796
144789	144797
144801	144804
144801	144805
144802	144813
144802	144814
144805	144808
144805	144809
144822	144823
144822	144824
144823	144826
144823	144827
144824	144847
144824	144848
144826	144829
144826	144830
144827	144838
144827	144839
144829	144832
144829	144833
144839	144842
144839	144843
144848	144851
144848	144852
144852	144855
144852	144856
144860	144861
144860	144862
144861	144863
144861	144864
144861	144865
144862	144867
144862	144868
144868	144871
144868	144872
144876	144877
144876	144878
144877	144879
144877	144880
144878	144882
144878	144883
144883	144886
144883	144887
144887	144890
144887	144891
144890	144893
144890	144894
144891	144898
144891	144899
144903	144904
144903	144905
144916	144917
144916	144918
144929	144930
144929	144931
144943	144944
144943	144945
144956	144957
144956	144958
144967	144968
144967	144969
144969	144972
144969	144973
144976	144977
144976	144978
144977	144980
144977	144981
144978	145282
144978	145283
144978	145284
144978	145285
144978	145286
144978	145287
144978	145288
144978	145289
144980	144983
144980	144984
144981	145026
144981	145027
144983	144985
144983	144986
144983	144987
144984	144989
144984	144990
144989	144992
144989	144993
144990	145017
144990	145018
144992	144995
144992	144996
144993	145004
144993	145005
144995	144998
144995	144999
145004	145007
145004	145008
145008	145011
145008	145012
145018	145021
145018	145022
145026	145029
145026	145030
145027	145226
145027	145227
145029	145032
145029	145033
145030	145161
145030	145162
145032	145035
145032	145036
145033	145052
145033	145053
145035	145038
145035	145039
145036	145047
145036	145048
145038	145041
145038	145042
145052	145054
145052	145059
145053	145061
145053	145062
145054	145055
145054	145056
145061	145063
145061	145064
145061	145065
145062	145067
145062	145068
145067	145070
145067	145071
145068	145156
145068	145157
145070	145073
145070	145074
145071	145153
145071	145154
145073	145076
145073	145077
145074	145113
145074	145114
145076	145079
145076	145080
145077	145096
145077	145097
145079	145082
145079	145083
145080	145091
145080	145092
145082	145085
145082	145086
145096	145099
145096	145100
145097	145108
145097	145109
145099	145102
145099	145103
145113	145116
145113	145117
145114	145137
145114	145138
145116	145119
145116	145120
145117	145128
145117	145129
145119	145122
145119	145123
145128	145131
145128	145132
145137	145140
145137	145141
145138	145149
145138	145150
145140	145143
145140	145144
145161	145164
145161	145165
145162	145193
145162	145194
145164	145167
145164	145168
145165	145180
145165	145181
145167	145170
145167	145171
145168	145175
145168	145176
145180	145183
145180	145184
145181	145188
145181	145189
145193	145196
145193	145197
145194	145209
145194	145210
145196	145199
145196	145200
145197	145204
145197	145205
145209	145212
145209	145213
145210	145217
145210	145218
145217	145220
145217	145221
145226	145229
145226	145230
145227	145276
145227	145277
145229	145232
145229	145233
145230	145267
145230	145268
145232	145235
145232	145236
145235	145237
145235	145238
145235	145239
145236	145241
145236	145242
145241	145244
[truncated: 98 more rows]

## Sheet: Modules
For reaction definitions, see Supplementary Data File for Hepatonet1: Gille, Christoph, et al. "HepatoNet1: a comprehensive metabolic reconstruction of the human hepatocyte for the analysis of liver physiology." Molecular systems biology 6.1 (2010).
Module ID	Reactions
141800	r0001	r0002	r0003	r0004	r0005	r0006	r0007	r0008	r0009	r0010	r0011	r0012	r0013	r0015	r0017	r0018	r0019	r0020	r0021	r0022	r0023	r0024	r0025	r0026	r0027	r0028	r0030	r0031	r0032	r0033	r0034	r0035	r0037	r0038	r0040	r0041	r0042	r0043	r0044	r0045	r0047	r0048	r0049	r0050	r0052	r0053	r0054	r0055	r0056
141801	r0001	r0002	r0003	r0004	r0005	r0010	r0011	r0012	r0013	r0015	r0017	r0018	r0019	r0020	r0021	r0022	r0023	r0024	r0025	r0026	r0027	r0028	r0030	r0031	r0032	r0033	r0034	r0035	r0037	r0038	r0040	r0041	r0042	r0043	r0044	r0045	r0047	r0048	r0049	r0050	r0052	r0053	r0054	r0055	r0056	r0057	r0058	r0059	r0060
141802	r0002	r0005	r0017	r0019	r0020	r0021	r0022	r0023	r0024	r0025	r0026	r0027	r0028	r0030	r0031	r0032	r0033	r0034	r0037	r0038	r0040	r0041	r0042	r0043	r0044	r0045	r0047	r0048	r0049	r0050	r0052	r0053	r0054	r0055	r0056	r0057	r0058	r0059	r0060	r0061	r0062	r0063	r0064	r0066	r0067	r0068	r0069	r0070	r0071
141805	r0002	r0005	r0020	r0021	r0023	r0024	r0025	r0027	r0028	r0030	r0032	r0037	r0038	r0040	r0041	r0042	r0043	r0044	r0045	r0048	r0049	r0050	r0052	r0053	r0054	r0055	r0058	r0060	r0061	r0063	r0066	r0068	r0069	r0071	r0076	r0077	r0079	r0080	r0087	r0091	r0092	r0094	r0095	r0097	r0099	r0101	r0104	r0108	r0109
141808	r0002	r0005	r0020	r0028	r0030	r0032	r0037	r0038	r0040	r0041	r0042	r0043	r0044	r0045	r0048	r0049	r0050	r0052	r0053	r0054	r0060	r0061	r0063	r0066	r0068	r0069	r0071	r0076	r0077	r0079	r0080	r0097	r0099	r0101	r0108	r0109	r0111	r0114	r0115	r0117	r0119	r0120	r0122	r0123	r0127	r0128	r0129	r0131	r0132
141811	r0005	r0020	r0028	r0030	r0032	r0037	r0038	r0040	r0041	r0042	r0043	r0044	r0045	r0048	r0050	r0052	r0053	r0054	r0060	r0076	r0077	r0079	r0080	r0097	r0099	r0101	r0108	r0109	r0111	r0114	r0115	r0117	r0119	r0120	r0122	r0123	r0127	r0128	r0129	r0131	r0132	r0133	r0134	r0136	r0138	r0141	r0143	r0147	r0150
141814	r0005	r0020	r0028	r0030	r0032	r0037	r0038	r0040	r0041	r0042	r0044	r0045	r0048	r0050	r0052	r0054	r0060	r0076	r0077	r0079	r0080	r0099	r0101	r0108	r0109	r0111	r0117	r0119	r0120	r0122	r0123	r0127	r0128	r0129	r0131	r0133	r0136	r0138	r0141	r0143	r0147	r0150	r0152	r0153	r0154	r0155	r0156	r0158	r0160
141817	r0005	r0020	r0040	r0052	r0060	r0117	r0119	r0120	r0127	r0141	r0160	r0161	r0207	r0208	r0210	r0213	r0240	r0260	r0270	r0285	r0286	r0341	r0374	r0378	r0452	r0515	r0580	r0581	r0585	r0610	r0612	r0613	r0646	r0667	r0671	r0699	r0818	r0904	r0973	r1010	r1017	r1029	r1107	r1238	r1383	r1386	r1460	r2397	r2405
141819	r0005	r0060	r0160	r0161	r0646
141820	r0020	r0052
141821	r0040	r1107
141822	r1107
141823	r0040
141826	r0117	r0119	r0120	r0207	r0208	r0452
141827	r0119
141828	r0117	r0120	r0207	r0208	r0452
141831	r0207
141832	r0117	r0120	r0208	r0452
141835	r0120	r0208
141838	r0208
141839	r0120
141836	r0117	r0452
141843	r0452
141844	r0117
141847	r0127
141848	r0141
141849	r0210	r0213	r0610	r0613	r0671	r1238	r1460
141850	r0213	r0610	r1238	r1460
141852	r0213
141853	r0610	r1238	r1460
141854	r1238	r1460
141857	r1460
141858	r1238
141855	r0610
141851	r0210	r0613	r0671
141863	r0240
141864	r0260	r0699
141865	r0270	r0515	r0612	r1017	r1029
141866	r0515	r0612	r1017
141869	r0612	r1017
141872	r1017
141873	r0612
141870	r0515
141867	r0270	r1029
141878	r1029
141879	r0270
141882	r0285	r0286	r1386	r2397	r2405	r2408	r2416
141883	r1386
141884	r0285	r0286	r2397	r2405	r2408	r2416
141887	r0286	r2397	r2405
141890	r2397	r2405
141893	r2405
141894	r2397
141891	r0286
141888	r0285	r2408	r2416
141899	r2408	r2416
141902	r2416
141903	r2408
141900	r0285
141907	r0341
141908	r0374	r0378	r0818
141909	r0378
141910	r0374	r0818
141913	r0818
141914	r0374
141917	r0580	r0581	r0973	r1010
141918	r1010
141919	r0580	r0581	r0973
141922	r0581	r0973
141925	r0973
141926	r0581
141923	r0580
141930	r0585
141931	r0667
141932	r0904
141933	r1383
141818	r0028	r0030	r0032	r0037	r0038	r0041	r0042	r0044	r0045	r0048	r0050	r0054	r0076	r0077	r0079	r0080	r0099	r0101	r0108	r0109	r0111	r0122	r0123	r0128	r0129	r0131	r0133	r0136	r0138	r0143	r0147	r0150	r0152	r0153	r0154	r0155	r0156	r0158	r0164	r0165	r0182	r0183	r0184	r0188	r0190	r0203	r0206	r0212	r0214
141935	r0122	r0123	r0153	r0156	r0164	r0165	r0277	r0280	r0355	r0358	r0361	r0364	r0413	r0472	r0473	r0474	r0475	r0476	r0477	r0684	r2393	r2394	r2424	r2425	r2426	r2430	r2431	r2432
141938	r0122	r0123	r0153	r0164	r0165	r0277	r0280	r0355	r0358	r0361	r0364	r0413	r0472	r0473	r0474	r0475	r0476	r0477	r0684	r2393	r2394
141941	r0122	r0123	r0153	r0164	r0165	r0280	r0355	r0358	r0361	r0364	r0413	r0684	r2393	r2394
141944	r0122	r0153	r0164	r0165	r0280	r0355	r0358	r0361	r0364	r0413	r0684	r2393	r2394
141947	r0122	r0153	r0164	r0165	r0280	r0413	r0684	r2393	r2394
141950	r0164	r0684	r2393	r2394
141953	r0684	r2393
141956	r2393
141957	r0684
141954	r0164	r2394
141961	r2394
141962	r0164
141951	r0122	r0153	r0165	r0280	r0413
141966	r0153	r0165	r0413
141969	r0165	r0413
141972	r0413
141973	r0165
141970	r0153
141967	r0122	r0280
141978	r0280
141979	r0122
141948	r0355	r0358	r0361	r0364
141982	r0355
141983	r0358
141984	r0361
141985	r0364
141945	r0123
141942	r0277	r0472	r0473	r0474	r0475	r0476	r0477
141988	r0472	r0473	r0474	r0475	r0476	r0477
141991	r0473	r0474	r0475
141994	r0474	r0475
141997	r0475
141998	r0474
141995	r0473
141992	r0472	r0476	r0477
142003	r0476	r0477
142006	r0477
142007	r0476
142004	r0472
141989	r0277
141939	r0156	r2424	r2425	r2426	r2430	r2431	r2432
142012	r0156
142013	r2424
142014	r2425
142015	r2426
142016	r2430
142017	r2431
142018	r2432
141936	r0028	r0030	r0032	r0037	r0038	r0041	r0042	r0044	r0045	r0048	r0050	r0054	r0076	r0077	r0079	r0080	r0099	r0101	r0108	r0109	r0111	r0128	r0129	r0131	r0133	r0136	r0138	r0143	r0147	r0150	r0152	r0154	r0155	r0158	r0182	r0183	r0184	r0188	r0190	r0203	r0206	r0212	r0214	r0218	r0228	r0230	r0244	r0247	r0248
142020	r0045	r0108	r0111	r0133	r0138	r0147	r0152	r0184	r0214	r0230	r0339	r0359	r0447	r0456	r0493	r0565	r0582	r0586	r0589	r0814	r0853	r0991	r1016	r1162	r1504	r1507	r1509	r1510	r1511	r2421	r2422	r2423	r2427	r2428	r2429	r2497
142022	r0045
142023	r0108	r0133	r0138	r0152	r0184	r0339	r0359	r0447	r0456	r0493	r0565	r0582	r0586	r0589	r0814	r0853	r0991	r1016	r1162	r1504	r1507	r1509	r1510	r1511	r2421	r2422	r2423	r2427	r2428	r2429	r2497
142024	r0339	r0447	r0456	r0565	r0586	r0589	r0814	r0853	r0991	r2421	r2422	r2423	r2427	r2428	r2429	r2497
142027	r0586	r0853	r2421	r2422	r2423	r2427	r2428	r2429
142030	r0853	r2421	r2422	r2423	r2427	r2428	r2429
142033	r2421	r2427	r2429
142035	r2421
142036	r2427
142037	r2429
142034	r0853	r2422	r2423	r2428
142039	r2422
142040	r0853	r2423	r2428
142043	r2423
142044	r0853	r2428
142047	r2428
142048	r0853
142031	r0586
142028	r0339	r0447	r0456	r0565	r0589	r0814	r0991	r2497
142052	r0339
142053	r0447
142054	r0456
142055	r0565
142056	r0589
142057	r0814
142058	r0991
142059	r2497
142025	r0108	r0133	r0138	r0152	r0184	r0359	r0493	r0582	r1016	r1162	r1504	r1507	r1509	r1510	r1511
142060	r0108	r0184
142061	r0133
142062	r0138
142063	r0152
142064	r0359
142065	r0493
142066	r0582
142067	r1016
142068	r1162
142069	r1504
142070	r1507
142071	r1509
142072	r1510
142073	r1511
142074	r0111	r0147	r0214	r0230
142075	r0147	r0214
142078	r0214
142079	r0147
142076	r0111	r0230
142083	r0230
142084	r0111
142021	r0028	r0030	r0032	r0037	r0038	r0041	r0042	r0044	r0048	r0050	r0054	r0076	r0077	r0079	r0080	r0099	r0101	r0109	r0128	r0129	r0131	r0136	r0143	r0150	r0154	r0155	r0158	r0182	r0183	r0188	r0190	r0203	r0206	r0212	r0218	r0228	r0244	r0247	r0248	r0252	r0257	r0265	r0278	r0283	r0290	r0301	r0302	r0318	r0320
142088	r0044	r0050	r0079	r0080	r0109	r0128	r0129	r0183	r0190	r0247	r0257	r0283	r0301	r0302	r0320	r0465	r0518	r0584	r0591	r0641	r0662	r0663	r0876	r0911	r1064	r1252	r1261	r2522
142091	r0044	r0050	r0079	r0080	r0109	r0128	r0129	r0183	r0190	r0257	r0283	r0302	r0518	r0584	r0591	r0641	r0662	r0663	r0876	r0911	r1064	r2522
142094	r0080	r0109	r0128	r0129	r0183	r0190	r0257	r0302	r0518	r0641	r0662	r0663	r0876	r0911	r1064	r2522
142097	r0302	r1064	r2522
142100	r1064	r2522
142103	r2522
142104	r1064
142101	r0302
142098	r0080	r0109	r0128	r0129	r0183	r0190	r0257	r0518	r0641	r0662	r0663	r0876	r0911
142109	r0080	r0109	r0129	r0183	r0190	r0257	r0518	r0641	r0662	r0663	r0876	r0911
142112	r0080	r0109	r0129	r0183	r0190	r0257	r0518	r0641	r0662	r0663	r0911
142115	r0190
142116	r0080	r0109	r0129	r0183	r0257	r0518	r0641	r0662	r0663	r0911
142119	r0109	r0183	r0518	r0662	r0663
142122	r0183	r0518	r0663
142125	r0518	r0663
142128	r0663
142129	r0518
142126	r0183
142123	r0109	r0662
142134	r0662
142135	r0109
142120	r0080	r0129	r0257	r0641	r0911
142139	r0129	r0257	r0911
142142	r0257	r0911
142145	r0911
142146	r0257
142143	r0129
142140	r0080	r0641
142151	r0641
142152	r0080
142113	r0876
142110	r0128
142095	r0044	r0050	r0079	r0283	r0584	r0591
142158	r0283
142159	r0044	r0050	r0079	r0584	r0591
142162	r0079
142163	r0044	r0050	r0584	r0591
142166	r0050	r0584
142169	r0584
142170	r0050
142167	r0044	r0591
142174	r0591
142175	r0044
142092	r0247	r0301	r0320	r0465	r1252	r1261
142178	r0247
142179	r0301
142180	r0320
142181	r0465
142182	r1252
142183	r1261
142089	r0028	r0030	r0032	r0037	r0038	r0041	r0042	r0048	r0054	r0076	r0077	r0099	r0101	r0131	r0136	r0143	r0150	r0154	r0155	r0158	r0182	r0188	r0203	r0206	r0212	r0218	r0228	r0244	r0248	r0252	r0265	r0278	r0290	r0318	r0336	r0337	r0345	r0348	r0353	r0356	r0362	r0376	r0377	r0408	r0411	r0428	r0453	r0470	r0471
142185	r0028	r0041	r0188	r0228	r0244	r0356	r0362	r0736	r0969	r1091	r1404	r2498	r2499	r2501
142186	r0030	r0032	r0037	r0038	r0042	r0048	r0054	r0076	r0077	r0099	r0101	r0131	r0136	r0143	r0150	r0154	r0155	r0158	r0182	r0203	r0206	r0212	r0218	r0248	r0252	r0265	r0278	r0290	r0318	r0336	r0337	r0345	r0348	r0353	r0376	r0377	r0408	r0411	r0428	r0453	r0470	r0471	r0495	r0496	r0499	r0528	r0529	r0542	r0578
142189	r0336	r0353	r0993	r1026	r1505	r1506	r2503
142191	r0336
142192	r0353
142193	r0993
142194	r1026
142195	r1505
142196	r1506
142197	r2503
142190	r0030	r0032	r0037	r0038	r0042	r0048	r0054	r0076	r0077	r0099	r0101	r0131	r0136	r0143	r0150	r0154	r0155	r0158	r0182	r0203	r0206	r0212	r0218	r0248	r0252	r0265	r0278	r0290	r0318	r0337	r0345	r0348	r0376	r0377	r0408	r0411	r0428	r0453	r0470	r0471	r0495	r0496	r0499	r0528	r0529	r0542	r0578	r0597	r0651
142199	r0290	r0348	r0495	r0496
142201	r0290
142202	r0348	r0495	r0496
142200	r0030	r0032	r0037	r0038	r0042	r0048	r0054	r0076	r0077	r0099	r0101	r0131	r0136	r0143	r0150	r0154	r0155	r0158	r0182	r0203	r0206	r0212	r0218	r0248	r0252	r0265	r0278	r0318	r0337	r0345	r0376	r0377	r0408	r0411	r0428	r0453	r0470	r0471	r0499	r0528	r0529	r0542	r0578	r0597	r0651	r0659	r0666	r0679	r0687
142204	r0030	r0032	r0037	r0038	r0042	r0048	r0054	r0076	r0077	r0099	r0101	r0131	r0136	r0143	r0150	r0154	r0155	r0158	r0182	r0203	r0206	r0212	r0218	r0248	r0252	r0265	r0278	r0318	r0337	r0345	r0376	r0408	r0411	r0428	r0453	r0470	r0471	r0499	r0528	r0529	r0542	r0578	r0597	r0651	r0659	r0666	r0679	r0687	r0705
142207	r0030	r0032	r0037	r0038	r0042	r0048	r0054	r0076	r0077	r0099	r0101	r0131	r0136	r0143	r0150	r0154	r0155	r0158	r0182	r0203	r0206	r0212	r0218	r0252	r0265	r0278	r0318	r0337	r0345	r0376	r0408	r0411	r0428	r0453	r0470	r0471	r0499	r0528	r0529	r0578	r0597	r0651	r0659	r0666	r0679	r0687	r0705	r0811	r0812
142210	r0030	r0032	r0037	r0038	r0042	r0048	r0054	r0076	r0077	r0099	r0101	r0131	r0136	r0143	r0150	r0154	r0155	r0158	r0182	r0203	r0206	r0212	r0218	r0252	r0265	r0278	r0318	r0337	r0345	r0376	r0408	r0411	r0428	r0453	r0470	r0471	r0499	r0528	r0529	r0578	r0597	r0651	r0659	r0666	r0679	r0687	r0705	r0811	r0812
142213	r2502
142214	r0030	r0032	r0037	r0038	r0042	r0048	r0054	r0076	r0077	r0099	r0101	r0131	r0136	r0143	r0150	r0154	r0155	r0158	r0182	r0203	r0206	r0212	r0218	r0252	r0265	r0278	r0318	r0337	r0345	r0376	r0408	r0411	r0428	r0453	r0470	r0471	r0499	r0528	r0529	r0578	r0597	r0651	r0659	r0666	r0679	r0687	r0705	r0811	r0812
142211	r2500
142208	r0248	r0542
142218	r0248
142219	r0542
142205	r0377	r1028
142220	r0377
142221	r1028
141815	r0043	r0053	r0097	r0114	r0115	r0132	r0134	r0159	r0189	r0191	r0205	r0235	r0243	r0254	r0255	r0256	r0284	r0291	r0346	r0350	r0354	r0357	r0360	r0363	r0370	r0375	r0404	r0405	r0406	r0407	r0409	r0419	r0420	r0421	r0458	r0466	r0480	r0481	r0487	r0492	r0531	r0554	r0567	r0568	r0611	r0788	r0789	r0790	r0825
142222	r0043	r0053	r0114	r0115	r0134	r0189	r0191	r0205	r0235	r0243	r0254	r0255	r0256	r0291	r0346	r0354	r0357	r0360	r0363	r0370	r0404	r0405	r0406	r0407	r0409	r0419	r0420	r0421	r0480	r0481	r0487	r0531	r0554	r0567	r0611	r0788	r0789	r0790	r0843	r0844	r0845	r0846	r0886	r1035	r1156	r1195	r1197	r1237	r1288
142223	r0114	r0115	r0134	r0189	r0191	r0205	r0235	r0243	r0254	r0255	r0256	r0291	r0370	r0405	r0406	r0407	r0409	r0419	r0487	r0531	r0554	r0843	r0844	r0845	r0846	r0886	r1156	r1197	r1387	r1388	r1429	r2467
142226	r0134	r0235	r0419	r0531	r0843	r0844	r0845	r0846	r0886	r1156	r1197	r1387	r1388	r2467
142229	r0134	r0235	r0419	r0531	r0843	r0844	r0845	r0846	r0886	r1156	r1197	r2467
142232	r0235	r0843	r0844	r0845	r0846	r1156	r2467
142235	r0843	r0845
142238	r0845
142239	r0843
142236	r0235	r0844	r0846	r1156	r2467
142243	r0844	r2467
142246	r2467
142247	r0844
142244	r0235	r0846	r1156
142251	r0846	r1156
142254	r1156
142255	r0846
142252	r0235
142233	r0134	r0419	r0531	r0886	r1197
142260	r0419
142261	r0134	r0531	r0886	r1197
142264	r0531	r0886	r1197
142267	r0886	r1197
142270	r1197
142271	r0886
142268	r0531
142265	r0134
142230	r1387	r1388
142227	r0114	r0115	r0189	r0191	r0205	r0243	r0254	r0255	r0256	r0291	r0370	r0405	r0406	r0407	r0409	r0487	r0554	r1429
142278	r0189	r0191	r0205	r0243	r0254	r0255	r0256	r0370	r0405	r0406	r0407	r0409	r0487	r0554	r1429
142281	r0189	r0191	r0243	r0254	r0255	r0256	r0370	r0405	r0406	r0407	r0409	r0487
142284	r0243	r0254	r0255	r0256	r0370	r0406	r0407	r0409
142287	r0407	r0409
142290	r0409
142291	r0407
142288	r0243	r0254	r0255	r0256	r0370	r0406
142295	r0254	r0255	r0256
142298	r0255	r0256
142301	r0256
142302	r0255
142299	r0254
142296	r0243	r0370	r0406
142307	r0370	r0406
142310	r0406
142311	r0370
142308	r0243
142285	r0189	r0191	r0405	r0487
142316	r0191	r0487
142319	r0487
142320	r0191
142317	r0189	r0405
142324	r0405
142325	r0189
142282	r0205	r0554	r1429
142329	r0554
142330	r0205	r1429
142333	r1429
142334	r0205
142279	r0114	r0115	r0291
142338	r0115
142339	r0114	r0291
142342	r0291
142343	r0114
142224	r0043	r0053	r0346	r0354	r0357	r0360	r0363	r0404	r0420	r0421	r0480	r0481	r0567	r0611	r0788	r0789	r0790	r1035	r1195	r1237	r1288
142346	r0043	r0053	r0346	r0420	r0421	r0480	r0481	r0788	r0789	r0790	r1035	r1195	r1237	r1288
142347	r0421	r0481	r0790	r1195	r1237	r1288
142349	r0421	r1237	r1288
142350	r0481	r1195
142351	r0790
142348	r0043	r0053	r0346	r0420	r0480	r0788	r0789	r1035
142353	r0346	r1035
142356	r1035
142357	r0346
142354	r0043	r0053	r0420	r0480	r0788	r0789
142361	r0053	r0420	r0788
142364	r0420	r0788
142367	r0788
142368	r0420
142365	r0053
142362	r0043	r0480	r0789
142373	r0480	r0789
142376	r0789
142377	r0480
142374	r0043
142381	r0354	r0357	r0360	r0363	r0404	r0611
142382	r0404
142383	r0354	r0357	r0360	r0363	r0611
142386	r0357	r0360	r0611
142389	r0360	r0611
142392	r0611
142393	r0360
142390	r0357
142387	r0354	r0363
142397	r0354
142398	r0363
142399	r0567
142400	r0097
142401	r0132
142402	r0159
142403	r0284
142404	r0350	r1117
142405	r0375
142406	r0458
142407	r0466
142408	r0492
142409	r0568
142410	r0825	r0883	r0925	r1061	r1062	r1065	r1067	r1068	r1071	r1073	r1074	r1077	r1080	r1140	r1334	r1336	r1338	r1340	r1342	r1347	r1349	r1351	r1353	r1355	r1357	r1362
141812	r0002	r0049	r0061	r0063	r0066	r0068	r0069	r0071	r0220	r0307	r0308	r0311	r0312	r0313	r0314	r0366	r0367	r0368	r0369	r0430	r0431	r0433	r0434	r0435	r0437	r0438	r0439	r0440	r0441	r0442	r0443	r0444	r0445	r0461	r0463	r0485	r0486	r0489	r0527	r0533	r0534	r0536	r0573	r0628	r0629	r0630	r0631	r0635	r0637
142411	r0002	r0049	r0061	r0063	r0066	r0068	r0069	r0071	r0220	r0307	r0308	r0311	r0312	r0313	r0314	r0366	r0367	r0368	r0369	r0430	r0431	r0433	r0434	r0435	r0437	r0438	r0439	r0440	r0441	r0442	r0443	r0444	r0445	r0461	r0463	r0485	r0486	r0489	r0533	r0534	r0536	r0573	r0628	r0629	r0630	r0631	r0635	r0637	r0640
142412	r0071	r0307	r0308	r0433	r0437	r0440	r0443	r0463	r0489	r0536	r0628	r0631	r0635	r0637	r0640	r0654	r0690	r0698	r0704	r0725	r0787	r0799	r0813	r0924	r0990	r1011	r1012	r1013	r1019	r1024	r1025	r1076	r1186	r1220	r1225	r1231	r1287	r1292
142414	r0071	r0307	r0308	r0433	r0437	r0440	r0443	r0463	r0489	r0536	r0628	r0631	r0635	r0637	r0640	r0654	r0690	r0698	r0704	r0725	r0799	r0990	r1012	r1019	r1292
142415	r0799	r1012	r1019
142417	r0799	r1019
142418	r1012
142416	r0071	r0307	r0308	r0433	r0437	r0440	r0443	r0463	r0489	r0536	r0628	r0631	r0635	r0637	r0640	r0654	r0690	r0698	r0704	r0725	r0990	r1292
142420	r0631	r0990	r1292
142422	r0631	r0990
142423	r1292
142421	r0071	r0307	r0308	r0433	r0437	r0440	r0443	r0463	r0489	r0536	r0628	r0635	r0637	r0640	r0654	r0690	r0698	r0704	r0725
142425	r0071	r0307	r0308	r0433	r0437	r0443	r0463	r0489	r0536	r0628	r0635	r0640	r0654	r0690	r0698	r0704	r0725
142428	r0071	r0307	r0308	r0433	r0437	r0463	r0489	r0536	r0628	r0635	r0640	r0654	r0690	r0698	r0704	r0725
142431	r0071	r0433	r0437	r0489	r0628	r0640	r0704	r0725
142434	r0433	r0489	r0640	r0725
142437	r0489	r0640
142440	r0640
142441	r0489
142438	r0433	r0725
142445	r0725
142446	r0433
142435	r0071	r0437	r0628	r0704
142450	r0437	r0628
142453	r0628
142454	r0437
142451	r0071	r0704
142458	r0704
142459	r0071
142432	r0307	r0308	r0463	r0536	r0635	r0654	r0690	r0698
142463	r0308	r0536	r0654	r0698
142466	r0536	r0654
142469	r0654
142470	r0536
142467	r0308	r0698
142474	r0698
142475	r0308
142464	r0307	r0463	r0635	r0690
142479	r0463	r0635
142482	r0635
142483	r0463
142480	r0307	r0690
142487	r0690
142488	r0307
142429	r0443
142426	r0440	r0637
142492	r0440
142493	r0637
142494	r0787
142495	r0813
142496	r0924
142497	r1011
142498	r1013
142499	r1024
142500	r1025
142501	r1076
142502	r1186
142503	r1220
142504	r1225	r1231
142505	r1287
142413	r0002	r0049	r0061	r0063	r0066	r0068	r0069	r0220	r0311	r0312	r0313	r0314	r0366	r0367	r0368	r0369	r0430	r0431	r0434	r0435	r0438	r0439	r0441	r0442	r0444	r0445	r0461	r0485	r0486	r0533	r0534	r0573	r0629	r0630	r0650	r0689	r0703	r0794	r0797	r0798	r0862	r0863	r0864	r0989	r0994	r0995	r0996	r0998	r0999
142507	r0002	r0311	r0430	r0434	r0438	r0441	r0444	r0533	r0573	r0650	r0689	r0703	r0989	r0994	r0995	r0996	r0998	r0999	r1000	r1002	r1003	r1004	r1006	r1008	r1018	r1251	r1253	r1255	r1257	r1259	r1260	r1262	r1304	r1318	r1487	r2466	r2507	r2508	r2509	r2510	r2511	r2512	r2513	r2514	r2515
142510	r0311	r0573	r0650	r0689	r0703	r0989	r0994	r1018	r1251	r1253	r1255	r1257	r1259	r1260	r1262	r1487
142513	r0311	r0573	r0650	r0703	r0994	r1018	r1251	r1255	r1257	r1259	r1487
142516	r0994	r1018	r1259
142518	r0994
142519	r1018
142520	r1259
142517	r0311	r0573	r0650	r0703	r1251	r1255	r1257	r1487
142522	r0650	r0703	r1255
142525	r0703
142526	r0650	r1255
142529	r1255
142530	r0650
142523	r0311	r0573	r1251	r1257	r1487
142534	r0573	r1251	r1257
142537	r1251
142538	r0573	r1257
142541	r1257
142542	r0573
142535	r0311	r1487
142546	r1487
142547	r0311
142514	r0689	r0989	r1253	r1260	r1262
142550	r0689
142551	r0989
142552	r1253
142553	r1260
142554	r1262
142511	r0002	r0430	r0434	r0438	r0441	r0444	r0533	r0995	r0996	r0998	r0999	r1000	r1002	r1003	r1004	r1006	r1008	r1304	r1318	r2466	r2507	r2508	r2509	r2510	r2511	r2512	r2513	r2514	r2515
142556	r1318	r2466
142558	r1318
142559	r2466
142557	r0002	r0430	r0434	r0438	r0441	r0444	r0533	r0995	r0996	r0998	r0999	r1000	r1002	r1003	r1004	r1006	r1008	r1304	r2507	r2508	r2509	r2510	r2511	r2512	r2513	r2514	r2515
142561	r0002	r0430	r0434	r0438	r0441	r0444	r0533	r0995	r0996	r0998	r0999	r1000	r1002	r1004	r1006	r2507	r2508	r2509	r2510	r2511	r2512	r2513	r2514	r2515
142564	r0002	r0996	r0998	r0999	r1002	r1006	r2508	r2512	r2514
142567	r0998	r2508	r2512	r2514
142570	r2508	r2512
142573	r2512
142574	r2508
142571	r0998	r2514
142578	r2514
142579	r0998
142568	r0002	r0996	r0999	r1002	r1006
142583	r0996	r0999	r1006
142586	r0999	r1006
142589	r1006
142590	r0999
142587	r0996
142584	r0002	r1002
142595	r1002
142596	r0002
142565	r0430	r0434	r0438	r0441	r0444	r0533	r0995	r1000	r1004	r2507	r2509	r2510	r2511	r2513	r2515
142600	r0434	r0444	r1000	r1004	r2507	r2509	r2511	r2513
142603	r0444	r1004	r2509	r2513
142606	r1004	r2509
142609	r2509
142610	r1004
142607	r0444	r2513
142614	r2513
142615	r0444
142604	r0434	r1000	r2507	r2511
142619	r1000	r2507
142622	r2507
142623	r1000
142620	r0434	r2511
142627	r2511
142628	r0434
142601	r0430	r0438	r0441	r0533	r0995	r2510	r2515
142632	r0438	r0441	r0533	r2515
142635	r0441	r0533
142638	r0533
142639	r0441
142636	r0438	r2515
142643	r2515
142644	r0438
142633	r0430	r0995	r2510
142648	r0995	r2510
142651	r2510
142652	r0995
142649	r0430
142562	r1003	r1008	r1304
142656	r1003
142657	r1008
142658	r1304
142508	r0049	r0061	r0063	r0066	r0068	r0069	r0220	r0312	r0313	r0314	r0366	r0367	r0368	r0369	r0431	r0435	r0439	r0442	r0445	r0461	r0485	r0486	r0534	r0629	r0630	r0794	r0797	r0798	r0862	r0863	r0864	r1185	r1187	r1188	r1189	r1190	r1191	r1194	r1198	r1199	r1200	r1201	r1202	r1203	r1209	r1210	r1211	r1212	r1213
142660	r0049	r0061	r0063	r0066	r0068	r0069	r0220	r0312	r0313	r0314	r0366	r0367	r0368	r0369	r0431	r0435	r0439	r0442	r0445	r0461	r0485	r0486	r0534	r0629	r0630	r0794	r0797	r0798	r0862	r0863	r0864	r1185	r1191	r1210	r1211	r1212	r1213	r1214	r1215	r1216	r1223	r1224	r1239	r1286	r1332	r1371	r1394	r1396	r1398
142663	r0049	r0063	r0366	r0368	r0486	r1332	r1371
142665	r0049	r0366	r0368	r1332
142666	r0366	r0368
142669	r0368
142670	r0366
142667	r0049	r1332
142674	r0063
142675	r0486
142676	r1371
142664	r0061	r0066	r0068	r0069	r0220	r0312	r0313	r0314	r0367	r0369	r0431	r0435	r0439	r0442	r0445	r0461	r0485	r0534	r0629	r0630	r0794	r0797	r0798	r0862	r0863	r0864	r1185	r1191	r1210	r1211	r1212	r1213	r1214	r1215	r1216	r1223	r1224	r1239	r1286	r1394	r1396	r1398	r1412	r1468
142678	r0061	r0066	r0068	r0069	r0220	r0312	r0313	r0367	r0369	r0431	r0435	r0439	r0442	r0445	r0461	r0485	r0534	r0629	r0630	r0794	r0797	r0798	r0862	r0863	r0864	r1185	r1211	r1212	r1213	r1214	r1215	r1216	r1223	r1239	r1286	r1394	r1396	r1398	r1412	r1468
142681	r0794	r1468
142683	r0794
142684	r1468
142682	r0061	r0066	r0068	r0069	r0220	r0312	r0313	r0367	r0369	r0431	r0435	r0439	r0442	r0445	r0461	r0485	r0534	r0629	r0630	r0797	r0798	r0862	r0863	r0864	r1185	r1211	r1212	r1213	r1214	r1215	r1216	r1223	r1239	r1286	r1394	r1396	r1398	r1412
142686	r0061	r0066	r0068	r0069	r0220	r0313	r0367	r0369	r0431	r0435	r0439	r0442	r0445	r0461	r0485	r0534	r0629	r0630	r0797	r0798	r0862	r0863	r0864	r1211	r1212	r1213	r1214	r1215	r1216	r1223	r1239	r1286	r1394	r1396	r1398	r1412
142689	r0061	r0066	r0068	r1396
142692	r1396
142693	r0061	r0066	r0068
142696	r0066
142697	r0061	r0068
142700	r0068
142701	r0061
142690	r0069	r0220	r0313	r0367	r0369	r0431	r0435	r0439	r0442	r0445	r0461	r0485	r0534	r0629	r0630	r0797	r0798	r0862	r0863	r0864	r1211	r1212	r1213	r1214	r1215	r1216	r1223	r1239	r1286	r1394	r1398	r1412
142705	r0069	r0220	r0313	r0367	r0369	r0431	r0435	r0439	r0442	r0445	r0461	r0534	r0629	r0630	r0797	r0798	r0862	r0863	r0864	r1211	r1212	r1213	r1214	r1215	r1216	r1223	r1239	r1286	r1394	r1412
142708	r0069	r0220	r0313	r0367	r0369	r0431	r0435	r0439	r0442	r0445	r0461	r0534	r0629	r0630	r0797	r0798	r0862	r0863	r0864	r1211	r1212	r1213	r1214	r1215	r1216	r1223	r1239	r1286	r1412
142711	r0069	r0313	r0442	r0445	r0461	r0534	r0630	r0797	r0864	r1211	r1212	r1214	r1239	r1286
142714	r0069	r0534	r0630	r0797	r1211	r1212	r1286
142717	r0534	r0630	r0797	r1286
142720	r0630	r0797
142723	r0797
142724	r0630
142721	r0534	r1286
142728	r1286
142729	r0534
142718	r0069	r1211	r1212
142733	r1211	r1212
142736	r1212
142737	r1211
142734	r0069
142715	r0313	r0442	r0445	r0461	r0864	r1214	r1239
142742	r0442	r0445	r0461	r1239
142745	r0445	r0461
142748	r0461
142749	r0445
142746	r0442	r1239
142753	r1239
142754	r0442
142743	r0313	r0864	r1214
142758	r0864	r1214
142761	r1214
142762	r0864
142759	r0313
142712	r0220	r0367	r0369	r0431	r0435	r0439	r0629	r0798	r0862	r0863	r1213	r1215	r1216	r1223	r1412
142767	r0367	r0435	r0798	r0862	r0863	r1213	r1216	r1223
142770	r0435	r0862	r1213	r1223
142773	r0862	r1213
142776	r1213
142777	r0862
142774	r0435	r1223
142781	r1223
142782	r0435
142771	r0367	r0798	r0863	r1216
142786	r0798	r0863
142789	r0863
142790	r0798
142787	r0367	r1216
142794	r1216
142795	r0367
142768	r0220	r0369	r0431	r0439	r0629	r1215	r1412
142799	r0369	r0431	r0439	r1412
142802	r0431	r0439
142805	r0439
142806	r0431
142803	r0369	r1412
142810	r1412
142811	r0369
142800	r0220	r0629	r1215
142815	r0629	r1215
142818	r1215
142819	r0629
142816	r0220
142709	r1394
142706	r0485	r1398
142824	r0485
142825	r1398
142687	r0312	r1185
142827	r1185
142828	r0312
142679	r0314	r1191	r1210	r1224
142831	r0314	r1191
142832	r1191
142833	r0314
142836	r1210
142837	r1224
142661	r1187	r1188	r1189	r1190	r1194	r1198	r1199	r1200	r1201	r1202	r1203	r1209	r1219	r1254	r1256	r1258	r1263	r1284
142838	r1187	r1188	r1189	r1190	r1198	r1199	r1200	r1201	r1202	r1203	r1209	r1254	r1256	r1258	r1263	r1284
142839	r1198	r1199	r1200	r1201	r1202	r1203	r1209	r1284
142841	r1198
142842	r1199
142843	r1200
142844	r1201
142845	r1202
142846	r1203
142847	r1209
142848	r1284
142840	r1187	r1188	r1189	r1190	r1254	r1256	r1258	r1263
142850	r1188	r1189	r1256	r1258
142853	r1189	r1258
142856	r1258
142857	r1189
142854	r1188	r1256
142861	r1256
142862	r1188
142851	r1187	r1190	r1254	r1263
142866	r1190	r1263
142869	r1263
142870	r1190
142867	r1187	r1254
142874	r1254
142875	r1187
142878	r1194	r1219
142879	r0527
142880	r0800
142881	r1329
141809	r0021	r0023	r0024	r0025	r0027	r0055	r0058	r0087	r0091	r0092	r0094	r0095	r0104	r0116	r0126	r0144	r0145	r0146	r0168	r0169	r0171	r0176	r0177	r0186	r0187	r0192	r0193	r0199	r0200	r0201	r0202	r0209	r0211	r0224	r0225	r0227	r0232	r0233	r0236	r0237	r0238	r0239	r0241	r0245	r0250	r0251	r0253	r0261	r0267
142882	r0021	r0023	r0024	r0025	r0027	r0055	r0058	r0087	r0091	r0092	r0094	r0095	r0104	r0126	r0144	r0145	r0146	r0168	r0169	r0171	r0176	r0177	r0186	r0187	r0192	r0193	r0199	r0200	r0201	r0209	r0211	r0224	r0225	r0227	r0232	r0233	r0236	r0237	r0238	r0239	r0241	r0245	r0250	r0251	r0253	r0261	r0267	r0268	r0269
142883	r0021	r0023	r0024	r0025	r0027	r0055	r0058	r0087	r0091	r0092	r0104	r0144	r0145	r0146	r0168	r0169	r0171	r0176	r0177	r0187	r0192	r0193	r0199	r0200	r0201	r0211	r0224	r0225	r0227	r0232	r0236	r0237	r0238	r0241	r0245	r0250	r0251	r0253	r0261	r0267	r0268	r0269	r0272	r0273	r0274	r0275	r0276	r0293	r0296
142886	r0021	r0023	r0092	r0104	r0171	r0176	r0187	r0201	r0224	r0236	r0251	r0253	r0267	r0269	r0272	r0273	r0274	r0275	r0297	r0300	r0304	r0306	r0330	r0338	r0352	r0379	r0381	r0391	r0392	r0394	r0397	r0400	r0415	r0417	r0418	r0459	r0502	r0506	r0512	r0521	r0538	r0540	r0545	r0551	r0552	r0558	r0569	r0570	r0594
142889	r0251	r0272	r0273	r0275	r0297	r0300	r0306	r0352	r0379	r0391	r0415	r0417	r0418	r0459	r0506	r0521	r0540	r0551	r0569	r0570	r0623	r0675
142892	r0272	r0273	r0275	r0300	r0306	r0391	r0417	r0623	r0675
142895	r0272
142896	r0273	r0275	r0300	r0306	r0391	r0417	r0623	r0675
142899	r0275	r0300	r0306	r0391	r0417	r0623	r0675
142902	r0675
142903	r0275	r0300	r0306	r0391	r0417	r0623
142906	r0300	r0306	r0391
142909	r0306	r0391
142912	r0391
142913	r0306
142910	r0300
142907	r0275	r0417	r0623
142918	r0417	r0623
142921	r0623
142922	r0417
142919	r0275
142900	r0273
142893	r0251	r0297	r0352	r0379	r0415	r0418	r0459	r0506	r0521	r0540	r0551	r0569	r0570
142928	r0251	r0352	r0379	r0415	r0418	r0459	r0506	r0521	r0540	r0551	r0569	r0570
142931	r0251	r0379	r0415	r0418	r0506	r0521
142934	r0379	r0506
142937	r0506
142938	r0379
142935	r0251	r0415	r0418	r0521
142942	r0415	r0418
142945	r0418
142946	r0415
142943	r0251	r0521
142950	r0521
142951	r0251
142932	r0352	r0459	r0540	r0551	r0569	r0570
142955	r0459	r0540	r0551
142958	r0540	r0551
142961	r0551
142962	r0540
142959	r0459
142956	r0352	r0569	r0570
142967	r0569	r0570
142970	r0570
142971	r0569
142968	r0352
142929	r0297
142890	r0021	r0023	r0092	r0104	r0171	r0176	r0187	r0201	r0224	r0236	r0253	r0267	r0269	r0274	r0304	r0330	r0338	r0381	r0392	r0394	r0397	r0400	r0502	r0512	r0538	r0545	r0552	r0558	r0594	r0615	r0625	r0626	r0642	r0645	r0668	r0676	r0688	r0739	r0746	r0749	r0758	r0782	r0784	r0792	r0796	r1322	r1378	r1461	r1462
142977	r0269	r0668	r1461	r1462
142979	r0269	r1461	r1462
142980	r1461
142981	r0269	r1462
142984	r1462
142985	r0269
142988	r0668
142978	r0021	r0023	r0092	r0104	r0171	r0176	r0187	r0201	r0224	r0236	r0253	r0267	r0274	r0304	r0330	r0338	r0381	r0392	r0394	r0397	r0400	r0502	r0512	r0538	r0545	r0552	r0558	r0594	r0615	r0625	r0626	r0642	r0645	r0676	r0688	r0739	r0746	r0749	r0758	r0782	r0784	r0792	r0796	r1322	r1378	r1465	r1467	r1469	r1470
142990	r0021	r0023	r0092	r0104	r0171	r0176	r0187	r0201	r0224	r0236	r0253	r0267	r0274	r0304	r0330	r0338	r0381	r0392	r0394	r0397	r0400	r0502	r0512	r0538	r0545	r0552	r0558	r0594	r0615	r0625	r0626	r0642	r0645	r0688	r0739	r0746	r0749	r0758	r0782	r0784	r0792	r0796	r1322	r1378	r1465	r1469	r1470	r2516	r2537
142993	r2537
142994	r0021	r0023	r0092	r0104	r0171	r0176	r0187	r0201	r0224	r0236	r0253	r0267	r0274	r0304	r0330	r0338	r0381	r0392	r0394	r0397	r0400	r0502	r0512	r0538	r0545	r0552	r0558	r0594	r0615	r0625	r0626	r0642	r0645	r0688	r0739	r0746	r0749	r0758	r0782	r0784	r0792	r0796	r1322	r1378	r1465	r1469	r1470	r2516
142997	r0538
142998	r0021	r0023	r0092	r0104	r0171	r0176	r0187	r0201	r0224	r0236	r0253	r0267	r0274	r0304	r0330	r0338	r0381	r0392	r0394	r0397	r0400	r0502	r0512	r0545	r0552	r0558	r0594	r0615	r0625	r0626	r0642	r0645	r0688	r0739	r0746	r0749	r0758	r0782	r0784	r0792	r0796	r1322	r1378	r1465	r1469	r1470	r2516
143001	r2516
143002	r0021	r0023	r0092	r0104	r0171	r0176	r0187	r0201	r0224	r0236	r0253	r0267	r0274	r0304	r0330	r0338	r0381	r0392	r0394	r0397	r0400	r0502	r0512	r0545	r0552	r0558	r0594	r0615	r0625	r0626	r0642	r0645	r0688	r0739	r0746	r0749	r0758	r0782	r0784	r0792	r0796	r1322	r1378	r1465	r1469	r1470
143005	r0171	r0187	r0224	r0253	r0267	r0274	r0381	r0392	r0394	r0400	r0502	r0552	r0594	r0625	r0626	r0642	r0688	r0746	r0749	r0792	r1322	r1469	r1470
143008	r0171	r0224	r0400	r0502	r0552	r0594	r0625	r0626	r0642	r0792	r1469	r1470
143011	r0224	r0502	r0594	r0625	r0792	r1469
143014	r0502	r0594	r0625
143017	r0594	r0625
143020	r0625
143021	r0594
143018	r0502
143015	r0224	r0792	r1469
143026	r0792	r1469
143029	r1469
143030	r0792
143027	r0224
143012	r0171	r0400	r0552	r0626	r0642	r1470
143035	r0400	r0552	r0626
143038	r0552	r0626
143041	r0626
143042	r0552
143039	r0400
143036	r0171	r0642	r1470
143047	r0642	r1470
143050	r1470
143051	r0642
143048	r0171
143009	r0187	r0253	r0267	r0274	r0381	r0392	r0394	r0688	r0746	r0749	r1322
143056	r0253	r0267	r0381	r0394	r0746	r1322
143059	r0267	r0381	r0394
143062	r0381	r0394
143065	r0394
143066	r0381
143063	r0267
143060	r0253	r0746	r1322
143071	r0746	r1322
143074	r1322
143075	r0746
143072	r0253
143057	r0187	r0274	r0392	r0688	r0749
143080	r0274	r0392	r0749
143083	r0392	r0749
143086	r0749
143087	r0392
143084	r0274
143081	r0187	r0688
143092	r0688
143093	r0187
143006	r0021	r0023	r0092	r0104	r0176	r0201	r0236	r0304	r0330	r0338	r0397	r0512	r0545	r0558	r0615	r0645	r0739	r0758	r0782	r0784	r0796	r1378	r1465
143097	r0021	r0304	r0330	r0338	r0512	r0558	r0645	r0758	r0782	r0784	r1378
143100	r0304	r0330	r0512	r0645	r0782	r1378
143103	r0330	r0512	r0645
143106	r0512	r0645
143109	r0645
143110	r0512
143107	r0330
143104	r0304	r0782	r1378
143115	r0782	r1378
143118	r1378
143119	r0782
143116	r0304
143101	r0021	r0338	r0558	r0758	r0784
143124	r0338	r0558	r0784
143127	r0558	r0784
143130	r0784
143131	r0558
143128	r0338
143125	r0021	r0758
143136	r0758
143137	r0021
143098	r0023	r0092	r0104	r0176	r0201	r0236	r0397	r0545	r0615	r0739	r0796	r1465
143141	r0023	r0104	r0176	r0201	r0397	r0796
143144	r0104	r0176	r0201
143147	r0176	r0201
143150	r0201
143151	r0176
143148	r0104
143145	r0023	r0397	r0796
143156	r0397	r0796
143159	r0796
143160	r0397
143157	r0023
143142	r0092	r0236	r0545	r0615	r0739	r1465
143165	r0236	r0545	r0615
143168	r0545	r0615
143171	r0615
143172	r0545
143169	r0236
143166	r0092	r0739	r1465
143177	r0739	r1465
143180	r1465
143181	r0739
143178	r0092
142991	r0676	r1467	r2538
143185	r0676
143186	r1467
143187	r2538
142887	r0024	r0025	r0027	r0055	r0058	r0087	r0091	r0144	r0145	r0146	r0168	r0169	r0177	r0192	r0193	r0199	r0200	r0211	r0225	r0227	r0232	r0237	r0238	r0241	r0245	r0250	r0261	r0268	r0276	r0293	r0296	r0305	r0327	r0332	r0343	r0344	r0371	r0387	r0388	r0389	r0395	r0398	r0399	r0402	r0403	r0422	r0427	r0449	r0454
143189	r0024	r0091	r0144	r0168	r0169	r0211	r0261	r0388	r0389	r0395	r0399	r0403	r0504	r0510	r0511	r0539	r0543	r0544	r0559	r0562	r0644	r0759	r0854	r0856	r0857	r0890	r0894	r0897	r0947	r1427	r1452	r2395	r2398	r2399	r2400	r2401	r2402	r2404	r2407	r2409	r2410	r2411	r2412	r2413	r2415	r2417
143192	r0024	r0091	r0169	r0211	r0388	r0389	r0395	r0399	r0403	r0504	r0510	r0511	r0539	r0543	r0544	r0559	r0562	r0644	r0759	r0854	r0856	r0857	r0894	r0947	r1452	r2398	r2409	r2410	r2412	r2413	r2417
143195	r0024	r0091	r0169	r0211	r0388	r0389	r0395	r0399	r0403	r0504	r0510	r0511	r0539	r0543	r0544	r0559	r0562	r0644	r0759	r0854	r0856	r0857	r1452
143198	r0091	r0169	r0211	r0389	r0395	r0403	r0510	r0539	r0544	r0644	r0759	r1452
143201	r0091	r0395	r0510	r0544	r0759	r1452
143204	r0395	r0510	r0544
143207	r0510	r0544
143210	r0544
143211	r0510
143208	r0395
143205	r0091	r0759	r1452
143216	r0759	r1452
143219	r1452
143220	r0759
143217	r0091
143202	r0169	r0211	r0389	r0403	r0539	r0644
143225	r0211	r0389	r0403
143228	r0389	r0403
143231	r0403
143232	r0389
143229	r0211
143226	r0169	r0539	r0644
143237	r0539	r0644
143240	r0644
143241	r0539
143238	r0169
143199	r0024	r0388	r0399	r0504	r0511	r0543	r0559	r0562	r0854	r0856	r0857
143246	r0388	r0399	r0511	r0559	r0854	r0857
143249	r0399	r0511	r0559
143252	r0511	r0559
143255	r0559
143256	r0511
143253	r0399
143250	r0388	r0854	r0857
143261	r0854	r0857
143264	r0857
143265	r0854
143262	r0388
143247	r0024	r0504	r0543	r0562	r0856
143270	r0504	r0543	r0856
143273	r0543	r0856
143276	r0856
143277	r0543
143274	r0504
143271	r0024	r0562
143282	r0562
143283	r0024
143196	r0894	r0947	r2398	r2409	r2410	r2412	r2413	r2417
143287	r0947	r2409	r2412	r2417
143290	r2409	r2412
143293	r2412
143294	r2409
143291	r0947	r2417
143298	r2417
143299	r0947
143288	r0894	r2398	r2410	r2413
143303	r2398	r2410
143306	r2410
143307	r2398
143304	r0894	r2413
143311	r2413
143312	r0894
143193	r0144	r0168	r0261	r0890	r0897	r1427	r2395	r2399	r2400	r2401	r2402	r2404	r2407	r2411	r2415
143316	r0168	r0897
143318	r0168
143319	r0897
143317	r0144	r0261	r0890	r1427	r2395	r2399	r2400	r2401	r2402	r2404	r2407	r2411	r2415
143321	r1427
143322	r0144	r0261	r0890	r2395	r2399	r2400	r2401	r2402	r2404	r2407	r2411	r2415
143325	r0890	r2395	r2400	r2402	r2407
143328	r2395	r2400	r2407
143331	r2400	r2407
143334	r2407
143335	r2400
143332	r2395
143329	r0890	r2402
143340	r2402
143341	r0890
143326	r0144	r0261	r2399	r2401	r2404	r2411	r2415
143345	r0261	r2399	r2401	r2415
143348	r2399	r2401
143351	r2401
143352	r2399
143349	r0261	r2415
143356	r2415
143357	r0261
143346	r0144	r2404	r2411
143361	r2404	r2411
143364	r2411
143365	r2404
143362	r0144
143190	r0025	r0027	r0055	r0058	r0087	r0145	r0146	r0177	r0192	r0193	r0199	r0200	r0225	r0227	r0232	r0237	r0238	r0241	r0245	r0250	r0268	r0276	r0293	r0296	r0305	r0327	r0332	r0343	r0344	r0371	r0387	r0398	r0402	r0422	r0427	r0449	r0454	r0455	r0469	r0479	r0488	r0501	r0513	r0524	r0537	r0547	r0553	r0563	r0583
143370	r0025	r0027	r0055	r0058	r0145	r0146	r0177	r0193	r0199	r0225	r0227	r0232	r0237	r0238	r0241	r0245	r0268	r0276	r0293	r0296	r0305	r0327	r0332	r0343	r0371	r0398	r0402	r0422	r0427	r0449	r0454	r0455	r0469	r0488	r0501	r0513	r0524	r0537	r0547	r0553	r0563	r0583	r0617	r0673	r0677	r0681	r0682	r0691	r0692
143373	r0537	r0681	r0693	r0702	r0762	r0770	r0954	r1240	r1289	r1408	r1413
143375	r0537
143376	r0681
143377	r0693
143378	r0702
143379	r0762
143380	r0770
143381	r0954
143382	r1240	r1408
143383	r1408
143384	r1240
143387	r1289
143388	r1413
143374	r0025	r0027	r0055	r0058	r0145	r0146	r0177	r0193	r0199	r0225	r0227	r0232	r0237	r0238	r0241	r0245	r0268	r0276	r0293	r0296	r0305	r0327	r0332	r0343	r0371	r0398	r0402	r0422	r0427	r0449	r0454	r0455	r0469	r0488	r0501	r0513	r0524	r0547	r0553	r0563	r0583	r0617	r0673	r0677	r0682	r0691	r0692	r0694	r0696
143390	r0025	r0027	r0055	r0058	r0145	r0146	r0177	r0193	r0199	r0225	r0227	r0232	r0237	r0245	r0268	r0276	r0293	r0296	r0305	r0327	r0332	r0343	r0371	r0398	r0402	r0422	r0427	r0449	r0455	r0469	r0488	r0501	r0513	r0524	r0547	r0553	r0583	r0617	r0673	r0677	r0682	r0691	r0692	r0694	r0696	r0700	r0701	r0712	r0741
143393	r0232	r0371	r0524	r0677	r0700
143396	r0371	r0524
143399	r0524
143400	r0371
143397	r0232	r0677	r0700
143404	r0677	r0700
143407	r0700
143408	r0677
143405	r0232
143394	r0025	r0027	r0055	r0058	r0145	r0146	r0177	r0193	r0199	r0225	r0227	r0237	r0245	r0268	r0276	r0293	r0296	r0305	r0327	r0332	r0343	r0398	r0402	r0422	r0427	r0449	r0455	r0469	r0488	r0501	r0513	r0547	r0553	r0583	r0617	r0673	r0682	r0691	r0692	r0694	r0696	r0701	r0712	r0741	r0745	r0747	r0748	r0750	r0761
143413	r0193	r0501	r0874	r1464
143415	r0193	r0874	r1464
143416	r0874	r1464
143419	r1464
143420	r0874
143417	r0193
143424	r0501
143414	r0025	r0027	r0055	r0058	r0145	r0146	r0177	r0199	r0225	r0227	r0237	r0245	r0268	r0276	r0293	r0296	r0305	r0327	r0332	r0343	r0398	r0402	r0422	r0427	r0449	r0455	r0469	r0488	r0513	r0547	r0553	r0583	r0617	r0673	r0682	r0691	r0692	r0694	r0696	r0701	r0712	r0741	r0745	r0747	r0748	r0750	r0761	r0763	r0765
143426	r0027	r0055	r0145	r0146	r0199	r0245	r0268	r0305	r0332	r0343	r0427	r0469	r0513	r0547	r0617	r0682	r0692	r0694	r0696	r0701	r0741	r0748	r0750	r0761	r0773	r1326	r1414
143429	r0145	r0146	r0199	r0245	r0268	r0305	r0343	r0469	r0682	r0694	r0696	r0701	r0748	r1414
143432	r0145	r0305	r0343	r0469	r0694	r0696	r1414
143435	r0305	r0343	r0469	r1414
143438	r0343	r0469
143441	r0469
143442	r0343
143439	r0305	r1414
143446	r1414
143447	r0305
143436	r0145	r0694	r0696
143451	r0694	r0696
143454	r0696
143455	r0694
143452	r0145
143433	r0146	r0199	r0245	r0268	r0682	r0701	r0748
143460	r0199	r0245	r0268	r0748
143463	r0245	r0268
143466	r0268
143467	r0245
143464	r0199	r0748
143471	r0748
143472	r0199
143461	r0146	r0682	r0701
143476	r0682	r0701
143479	r0701
143480	r0682
143477	r0146
143430	r0027	r0055	r0332	r0427	r0513	r0547	r0617	r0692	r0741	r0750	r0761	r0773	r1326
143485	r0055	r0427	r0547	r0617	r0692	r0750	r0761
143488	r0427	r0547	r0617	r0761
143491	r0547	r0617
143494	r0617
143495	r0547
143492	r0427	r0761
143499	r0761
143500	r0427
143489	r0055	r0692	r0750
143504	r0692	r0750
143507	r0750
143508	r0692
143505	r0055
143486	r0027	r0332	r0513	r0741	r0773	r1326
143513	r0332	r0513	r0741
143516	r0513	r0741
143519	r0741
143520	r0513
143517	r0332
143514	r0027	r0773	r1326
143525	r0773	r1326
143528	r1326
143529	r0773
143526	r0027
143427	r0025	r0058	r0177	r0225	r0227	r0237	r0276	r0293	r0296	r0327	r0398	r0402	r0422	r0449	r0455	r0488	r0553	r0583	r0673	r0691	r0712	r0745	r0747	r0763	r0765	r0767	r0769	r0771	r1314	r1316	r1457
143534	r0025	r0058	r0177	r0225	r0276	r0402	r0449	r0488	r0583	r0673	r0691	r0763	r0765	r0767	r0769	r1457
143537	r0025	r0225	r0276	r0449	r0583	r0691	r0769	r1457
143540	r0225	r0449	r0691	r1457
143543	r0449	r0691
143546	r0691
143547	r0449
143544	r0225	r1457
143551	r1457
143552	r0225
143541	r0025	r0276	r0583	r0769
143556	r0276	r0583
143559	r0583
143560	r0276
143557	r0025	r0769
143564	r0769
143565	r0025
143538	r0058	r0177	r0402	r0488	r0673	r0763	r0765	r0767
143569	r0177	r0488	r0763	r0767
143572	r0488	r0763
143575	r0763
143576	r0488
143573	r0177	r0767
143580	r0767
143581	r0177
143570	r0058	r0402	r0673	r0765
143585	r0402	r0673
143588	r0673
143589	r0402
143586	r0058	r0765
143593	r0765
143594	r0058
143535	r0227	r0237	r0293	r0296	r0327	r0398	r0422	r0455	r0553	r0712	r0745	r0747	r0771	r1314	r1316
143598	r0237	r0327	r0455	r0553	r0712	r0745	r0771	r1314
143601	r0327	r0553	r0745	r1314
143604	r0553	r0745
143607	r0745
143608	r0553
143605	r0327	r1314
143612	r1314
143613	r0327
143602	r0237	r0455	r0712	r0771
143617	r0455	r0712
143620	r0712
143621	r0455
143618	r0237	r0771
143625	r0771
143626	r0237
143599	r0227	r0293	r0296	r0398	r0422	r0747	r1316
143630	r0293	r0296	r0398	r1316
143633	r0296	r0398
143636	r0398
143637	r0296
143634	r0293	r1316
143641	r1316
143642	r0293
143631	r0227	r0422	r0747
143646	r0422	r0747
143649	r0747
143650	r0422
143647	r0227
143391	r0238	r0241	r0454	r0563
143654	r0238	r0454	r0563
143655	r0454
143656	r0238	r0563
143659	r0563
143660	r0238
143663	r0241
143371	r0087	r0192	r0200	r0250	r0344	r0387	r0479	r0621	r0678	r0695	r0697	r0713	r0760	r0764	r0766	r0768	r0772	r0823	r1313	r1315	r1317	r1377	r1379
143664	r0087	r1377	r1379
143665	r1377	r1379
143668	r1379
143669	r1377
143666	r0087
143673	r0192	r0200	r0621	r0823
143674	r0200	r0621
143677	r0621
143678	r0200
143675	r0192	r0823
143682	r0823
143683	r0192
143686	r0250	r0344
143687	r0344
143688	r0250
143691	r0387	r0678	r0713	r0760	r0764	r0766	r0768	r0772	r1313	r1317
143692	r0678	r0760	r0766	r0772	r1313
143695	r0760	r0766	r1313
143698	r0766	r1313
143701	r1313
143702	r0766
143699	r0760
143696	r0678	r0772
143707	r0772
143708	r0678
143693	r0387	r0713	r0764	r0768	r1317
143712	r0713	r0764	r1317
143715	r0764	r1317
143718	r1317
143719	r0764
143716	r0713
143713	r0387	r0768
143724	r0768
143725	r0387
143728	r0479
143729	r0695
143730	r0697
143731	r1315
142884	r0094	r0095	r0126	r0186	r0209	r0233	r0239	r0303	r0326	r0401	r0429	r0550	r0595	r0674	r0708	r0786	r0840	r0842	r0937	r1037	r1059	r1063	r1075	r1204	r1205	r1206	r1207	r1208	r1241	r1242	r1243	r1247	r1248	r1249	r1250	r1285	r1405	r1406	r1415	r2519
143732	r0094	r0095	r0233	r0842	r1405	r1406	r1415
143733	r1405	r1406	r1415
143736	r1415
143737	r1405	r1406
143740	r1406
143741	r1405
143734	r0094	r0095	r0233	r0842
143745	r0095	r0842
143748	r0842
143749	r0095
143746	r0094	r0233
143753	r0233
143754	r0094
143757	r0126	r0303
143758	r0186	r0786
143759	r0209
143760	r0239
143761	r0326	r2519
143762	r0401
143763	r0429
143764	r0550
143765	r0595
143766	r0674	r0708
143767	r0840
143768	r0937	r1241	r1242	r1243	r1247	r1248	r1249	r1250
143769	r1241	r1243	r1248	r1250
143772	r1243	r1248
143775	r1248
143776	r1243
143773	r1241	r1250
143780	r1250
143781	r1241
143770	r0937	r1242	r1247	r1249
143785	r1242	r1247
143788	r1247
143789	r1242
143786	r0937	r1249
143793	r1249
143794	r0937
143797	r1037
143798	r1059
143799	r1063
143800	r1075
143801	r1204
143802	r1205
143803	r1206
143804	r1207
143805	r1208
143806	r1285
143807	r0116
143808	r0202
143809	r0519	r0577
143810	r0577
143811	r0519
143814	r0775
143815	r2482	r2483	r2484
143816	r2483	r2484
143819	r2484
143820	r2483
143817	r2482
141806	r0017	r0019	r0022	r0026	r0031	r0033	r0034	r0047	r0056	r0057	r0059	r0062	r0064	r0067	r0070	r0072	r0073	r0074	r0075	r0078	r0081	r0082	r0083	r0084	r0085	r0086	r0089	r0100	r0102	r0105	r0106	r0107	r0110	r0112	r0124	r0125	r0137	r0148	r0151	r0157	r0162	r0163	r0167	r0172	r0173	r0174	r0175	r0178	r0179
143824	r0017	r0019	r0022	r0026	r0031	r0033	r0034	r0047	r0056	r0057	r0059	r0062	r0064	r0067	r0070	r0072	r0073	r0074	r0075	r0078	r0081	r0082	r0083	r0084	r0085	r0086	r0089	r0100	r0102	r0105	r0106	r0107	r0110	r0112	r0124	r0125	r0137	r0148	r0151	r0157	r0163	r0167	r0172	r0174	r0175	r0178	r0179	r0180	r0185
143825	r0017	r0019	r0022	r0026	r0031	r0033	r0034	r0056	r0057	r0059	r0062	r0064	r0067	r0070	r0072	r0073	r0074	r0075	r0078	r0081	r0082	r0083	r0086	r0089	r0100	r0102	r0105	r0106	r0107	r0110	r0112	r0124	r0125	r0137	r0151	r0157	r0163	r0167	r0172	r0174	r0175	r0178	r0179	r0180	r0185	r0195	r0196	r0197	r0204
143828	r0017	r0026	r0059	r0075	r0081	r0082	r0083	r0086	r0089	r0110	r0157	r0163	r0167	r0175	r0179	r0180	r0217	r0226	r0246	r0258	r0259	r0262	r0263	r0264	r0294	r0309	r0315	r0316	r0317	r0324	r0329	r0372	r0423	r0426	r0450	r0464	r0483	r0509	r0514	r0522	r0526	r0548	r0618	r0619	r0633	r0638	r0652	r0660	r0665
143830	r0017	r0026	r0059	r0075	r0081	r0082	r0083	r0086	r0089	r0110	r0157	r0163	r0167	r0175	r0179	r0180	r0217	r0226	r0246	r0258	r0259	r0262	r0263	r0264	r0294	r0309	r0315	r0316	r0317	r0324	r0329	r0372	r0423	r0426	r0450	r0464	r0483	r0509	r0514	r0522	r0526	r0548	r0618	r0619	r0633	r0638	r0652	r0660	r0686
143831	r0017	r0082	r0258	r0259	r0315	r0316	r0317	r0324	r0426	r0509	r0821	r0822	r0828	r0829	r0830	r0831	r0832	r0833	r0900	r0912	r0913	r0915	r0916	r0917	r1109	r1148	r2371	r2372	r2374	r2375	r2376	r2378	r2379	r2380	r2382	r2383	r2384	r2386	r2387	r2388	r2390	r2391	r2392	r2420
143833	r0017
143834	r0082	r0258	r0259	r0315	r0316	r0317	r0324	r0426	r0509	r0821	r0822	r0828	r0829	r0830	r0831	r0832	r0833	r0912	r0913	r0915	r0916	r0917	r1109	r1148	r2371	r2372	r2374	r2375	r2376	r2378	r2379	r2380	r2382	r2383	r2384	r2386	r2387	r2388	r2390	r2391	r2392	r2420
143835	r0082	r0324	r0509
143837	r0082
143838	r0324
143839	r0509
143836	r0258	r0259	r0315	r0316	r0317	r0426	r0821	r0822	r0828	r0829	r0830	r0831	r0832	r0833	r0912	r0913	r0915	r0916	r0917	r1109	r1148	r2371	r2372	r2374	r2375	r2376	r2378	r2379	r2380	r2382	r2383	r2384	r2386	r2387	r2388	r2390	r2391	r2392	r2420
143841	r0317	r0426	r2371	r2372	r2378	r2379	r2380	r2390	r2391	r2392	r2420
143844	r0317	r0426	r2371	r2372	r2378	r2379	r2380	r2390	r2391	r2392
143847	r0426	r2372	r2379	r2390	r2391
143850	r2372	r2379	r2391
143853	r2379	r2391
143856	r2391
143857	r2379
143854	r2372
143851	r0426	r2390
143862	r2390
143863	r0426
143848	r0317	r2371	r2378	r2380	r2392
143867	r2371	r2378	r2392
143870	r2378	r2392
143873	r2392
143874	r2378
143871	r2371
143868	r0317	r2380
143879	r2380
143880	r0317
143845	r2420
143842	r0258	r0259	r0315	r0316	r0821	r0822	r0828	r0829	r0830	r0831	r0832	r0833	r0912	r0913	r0915	r0916	r0917	r1109	r1148	r2374	r2375	r2376	r2382	r2383	r2384	r2386	r2387	r2388
143885	r0258	r0259	r0821	r0822	r0831	r0832	r0833	r0913	r1148	r2375	r2376	r2386	r2387	r2388
143888	r0258	r0259	r0822	r0831	r0832	r0833	r0913	r2387
143891	r0259	r0822	r0832	r0913
143894	r0822	r0832
143897	r0832
143898	r0822
143895	r0259	r0913
143902	r0913
143903	r0259
143892	r0258	r0831	r0833	r2387
143907	r0831	r0833
143910	r0833
143911	r0831
143908	r0258	r2387
143915	r2387
143916	r0258
143889	r0821	r1148	r2375	r2376	r2386	r2388
143920	r1148	r2375	r2376	r2388
143923	r2375	r2376
143926	r2376
143927	r2375
143924	r1148	r2388
143931	r2388
143932	r1148
143921	r0821	r2386
143936	r2386
143937	r0821
143886	r0315	r0316	r0828	r0829	r0830	r0912	r0915	r0916	r0917	r1109	r2374	r2382	r2383	r2384
143941	r0315	r0316	r0912	r0915	r0916	r0917	r1109	r2374	r2382	r2383	r2384
143944	r0316	r0912	r0916	r1109	r2382	r2384
143947	r0912	r0916	r1109
143950	r0916	r1109
143953	r1109
143954	r0916
143951	r0912
143948	r0316	r2382	r2384
143959	r2382	r2384
143962	r2384
143963	r2382
143960	r0316
143945	r0315	r0915	r0917	r2374	r2383
143968	r0915	r0917	r2383
143971	r0917	r2383
143974	r2383
143975	r0917
143972	r0915
143969	r0315	r2374
143980	r2374
143981	r0315
143942	r0828	r0829	r0830
143985	r0829	r0830
143988	r0830
143989	r0829
143986	r0828
143993	r0900
143832	r0026	r0059	r0075	r0081	r0083	r0086	r0089	r0110	r0157	r0163	r0167	r0175	r0179	r0180	r0217	r0226	r0246	r0262	r0263	r0264	r0294	r0309	r0329	r0372	r0423	r0450	r0464	r0483	r0514	r0522	r0526	r0548	r0618	r0619	r0633	r0638	r0652	r0660	r0686	r0716	r0720	r0728	r0731	r0734	r0735	r0740	r0742	r0753	r0755
143995	r0089	r0372	r0522	r0660	r0716	r0720	r0728	r0731	r0734	r0885	r1020	r1021	r1022	r1023	r1431	r1432
143997	r0089	r0885
143998	r0372	r0522
143999	r0522
144000	r0372
144003	r0660
144004	r0716
144005	r0720
144006	r0728
144007	r0731
144008	r0734
144009	r1020
144010	r1021
144011	r1022
144012	r1023
144013	r1431
144014	r1432
143996	r0026	r0059	r0075	r0081	r0083	r0086	r0110	r0157	r0163	r0167	r0175	r0179	r0180	r0217	r0226	r0246	r0262	r0263	r0264	r0294	r0309	r0329	r0423	r0450	r0464	r0483	r0514	r0526	r0548	r0618	r0619	r0633	r0638	r0652	r0686	r0735	r0740	r0742	r0753	r0755	r0757	r0791	r0819	r0820	r0893	r0945	r1070	r1147	r1327
144016	r0026	r0059	r0075	r0179	r0180	r0226	r0246	r0294	r0309	r0423	r0464	r0514	r0526	r0548	r0618	r0619	r0633	r0638	r0652	r0686	r0735	r0740	r0742	r0753	r0755	r0757	r0791	r1070	r1327	r1433	r2396	r2403	r2406	r2539
144019	r2539
144020	r0026	r0059	r0075	r0179	r0180	r0226	r0246	r0294	r0309	r0423	r0464	r0514	r0526	r0548	r0618	r0619	r0633	r0638	r0652	r0686	r0735	r0740	r0742	r0753	r0755	r0757	r0791	r1070	r1327	r1433	r2396	r2403	r2406
144023	r0026	r0059	r0075	r0179	r0180	r0226	r0246	r0294	r0309	r0423	r0464	r0514	r0526	r0548	r0618	r0619	r0633	r0638	r0652	r0686	r0735	r0740	r0742	r0753	r0755	r0757	r0791	r1327	r1433
144026	r0026	r0059	r0246	r0294	r0309	r0464	r0514	r0548	r0619	r0633	r0686	r0740	r0757	r0791	r1327
144029	r0059	r0309	r0548	r0619	r0633	r0686	r0757	r0791
144032	r0309	r0619	r0686	r0791
144035	r0619	r0686
144038	r0686
144039	r0619
144036	r0309	r0791
144043	r0791
144044	r0309
144033	r0059	r0548	r0633	r0757
144048	r0548	r0633
144051	r0633
144052	r0548
144049	r0059	r0757
144056	r0757
144057	r0059
144030	r0026	r0246	r0294	r0464	r0514	r0740	r1327
144061	r0246	r0294	r0464	r1327
144064	r0294	r0464
144067	r0464
144068	r0294
144065	r0246	r1327
144072	r1327
144073	r0246
144062	r0026	r0514	r0740
144077	r0514	r0740
144080	r0740
144081	r0514
144078	r0026
144027	r0075	r0179	r0180	r0226	r0423	r0526	r0618	r0638	r0652	r0735	r0742	r0753	r0755	r1433
144086	r0075	r0526	r0618	r0638	r0735	r0742	r1433
144089	r0526	r0618	r0638	r1433
144092	r0618	r0638
144095	r0638
144096	r0618
144093	r0526	r1433
144100	r1433
144101	r0526
144090	r0075	r0735	r0742
144105	r0735	r0742
144108	r0742
144109	r0735
144106	r0075
144087	r0179	r0180	r0226	r0423	r0652	r0753	r0755
144114	r0180	r0226	r0423	r0755
144117	r0226	r0423
144120	r0423
144121	r0226
144118	r0180	r0755
144125	r0755
144126	r0180
144115	r0179	r0652	r0753
144130	r0652	r0753
144133	r0753
144134	r0652
144131	r0179
144024	r1070	r2396	r2403	r2406
144139	r2396	r2403
144142	r2403
144143	r2396
144140	r1070	r2406
144147	r2406
144148	r1070
144017	r0081	r0083	r0086	r0110	r0157	r0163	r0167	r0175	r0217	r0262	r0263	r0264	r0329	r0450	r0483	r0819	r0820	r0893	r0945	r1147	r2373	r2377	r2381	r2385	r2389	r2419	r2520
144152	r0086	r0157
144153	r0081	r0083	r0110	r0163	r0167	r0175	r0217	r0262	r0263	r0264	r0329	r0450	r0483	r0819	r0820	r0893	r0945	r1147	r2373	r2377	r2381	r2385	r2389	r2419	r2520
144156	r0081	r0083	r0110	r0163	r0167	r0217	r0262	r0263	r0264	r0450	r0483	r0819	r0820	r0945	r1147	r2373	r2377	r2381	r2385	r2389	r2419	r2520
144159	r0081	r0083	r0110	r0163	r0167	r0217	r0262	r0264	r0450	r0483	r0819	r0820	r0945	r1147	r2373	r2377	r2381	r2385	r2389	r2419	r2520
144162	r0081	r0083	r0217	r0264	r0450	r0819	r0820	r2385	r2419	r2520
144165	r0083	r0264	r0819	r2385	r2419
144168	r0264	r0819	r2419
144171	r0819	r2419
144174	r2419
144175	r0819
144172	r0264
144169	r0083	r2385
144180	r2385
144181	r0083
144166	r0081	r0217	r0450	r0820	r2520
144185	r0217	r0450	r2520
144188	r0450	r2520
144191	r2520
144192	r0450
144189	r0217
144186	r0081	r0820
144197	r0820
144198	r0081
144163	r0110	r0163	r0167	r0262	r0483	r0945	r1147	r2373	r2377	r2381	r2389
144202	r0163	r0167	r0483	r1147	r2377	r2389
144205	r0167	r0483	r1147
144208	r0483	r1147
144211	r1147
144212	r0483
144209	r0167
144206	r0163	r2377	r2389
144217	r2377	r2389
144220	r2389
144221	r2377
144218	r0163
144203	r0110	r0262	r0945	r2373	r2381
144226	r0262	r0945	r2381
144229	r0945	r2381
144232	r2381
144233	r0945
144230	r0262
144227	r0110	r2373
144238	r2373
144239	r0110
144160	r0263
144157	r0175	r0329	r0893
144243	r0175
144244	r0329	r0893
144245	r0893
144246	r0329
144249	r0665
144250	r0975
143829	r0019	r0022	r0031	r0033	r0034	r0056	r0057	r0062	r0064	r0067	r0070	r0072	r0073	r0074	r0078	r0100	r0102	r0105	r0106	r0107	r0112	r0124	r0125	r0137	r0151	r0172	r0174	r0178	r0185	r0195	r0196	r0197	r0204	r0219	r0221	r0222	r0223	r0229	r0231	r0279	r0287	r0292	r0295	r0299	r0310	r0319	r0321	r0322	r0323
144252	r0019	r0022	r0031	r0033	r0034	r0056	r0057	r0062	r0064	r0067	r0070	r0072	r0073	r0074	r0078	r0100	r0102	r0105	r0106	r0107	r0112	r0124	r0125	r0137	r0151	r0172	r0174	r0178	r0185	r0195	r0196	r0197	r0204	r0219	r0221	r0222	r0223	r0229	r0231	r0279	r0287	r0292	r0295	r0299	r0319	r0321	r0322	r0323	r0331
144255	r0019	r0022	r0031	r0033	r0034	r0056	r0057	r0062	r0067	r0070	r0072	r0073	r0074	r0100	r0102	r0105	r0106	r0107	r0112	r0125	r0137	r0151	r0172	r0174	r0178	r0185	r0195	r0196	r0197	r0204	r0219	r0221	r0222	r0223	r0229	r0279	r0287	r0292	r0295	r0299	r0319	r0321	r0322	r0323	r0331	r0340	r0349	r0365	r0382
144258	r0022	r0056	r0057	r0073	r0074	r0105	r0172	r0174	r0178	r0223	r0292	r0295	r0323	r0331	r0365	r0382	r0393	r0425	r0448	r0460	r0482	r0484	r0508	r0525	r0546	r0549	r0600	r0601	r0602	r0616	r0624	r0643	r0664	r0685	r0714	r0718	r0722	r0726	r0730	r0733	r0752	r0754	r0756	r1114	r1154	r1291	r1323	r1385	r1476
144261	r0022	r0056	r0057	r0073	r0074	r0105	r0172	r0174	r0178	r0223	r0292	r0295	r0323	r0331	r0365	r0382	r0393	r0425	r0448	r0460	r0482	r0508	r0525	r0546	r0549	r0600	r0601	r0602	r0616	r0624	r0643	r0664	r0685	r0714	r0718	r0722	r0726	r0730	r0733	r0752	r0754	r0756	r1114	r1154	r1323	r1385	r1476	r1477	r1478
144264	r0057	r0105	r0174	r0292	r0323	r0331	r0365	r0393	r0425	r0448	r0525	r0600	r0601	r0616	r0643	r0664	r0714	r0718	r0733	r0754	r0756	r1114	r1323	r1385	r1476	r1478
144267	r0057	r0105	r0174	r0323	r0365	r0425	r0601	r0616	r0643	r0733	r0754	r1323	r1476
144270	r0057	r0105	r0174	r0365	r0601	r1323	r1476
144273	r0105	r0174	r0601	r1476
144276	r0174	r0601
144279	r0601
144280	r0174
144277	r0105	r1476
144284	r1476
144285	r0105
144274	r0057	r0365	r1323
144289	r0365	r1323
144292	r1323
144293	r0365
144290	r0057
144271	r0323	r0425	r0616	r0643	r0733	r0754
144298	r0425	r0616	r0643
144301	r0616	r0643
144304	r0643
144305	r0616
144302	r0425
144299	r0323	r0733	r0754
144310	r0733	r0754
144313	r0754
144314	r0733
144311	r0323
144268	r0292	r0331	r0393	r0448	r0525	r0600	r0664	r0714	r0718	r0756	r1114	r1385	r1478
144319	r0292	r0331	r0393	r0664	r0718	r0756	r1114
144322	r0331	r0393	r0664	r1114
144325	r0393	r0664
144328	r0664
144329	r0393
144326	r0331	r1114
144333	r1114
144334	r0331
144323	r0292	r0718	r0756
144338	r0718	r0756
144341	r0756
144342	r0718
144339	r0292
144320	r0448	r0525	r0600	r0714	r1385	r1478
144347	r0525	r0600	r0714
144350	r0600	r0714
144353	r0714
144354	r0600
144351	r0525
144348	r0448	r1385	r1478
144359	r1385	r1478
144362	r1478
144363	r1385
144360	r0448
144265	r0022	r0056	r0073	r0074	r0172	r0178	r0223	r0295	r0382	r0460	r0482	r0508	r0546	r0549	r0602	r0624	r0685	r0722	r0726	r0730	r0752	r1154	r1477	r1486
144368	r0022	r0056	r0172	r0295	r0382	r0549	r0624	r0685	r0726	r0752	r1477
144371	r0056	r0382	r0624	r0685	r0726	r1477
144374	r0382	r0624	r0685
144377	r0624	r0685
144380	r0685
144381	r0624
144378	r0382
144375	r0056	r0726	r1477
144386	r0726	r1477
144389	r1477
144390	r0726
144387	r0056
144372	r0022	r0172	r0295	r0549	r0752
144395	r0172	r0295	r0752
144398	r0295	r0752
144401	r0752
144402	r0295
144399	r0172
144396	r0022	r0549
144407	r0549
144408	r0022
144369	r0073	r0074	r0178	r0223	r0460	r0482	r0508	r0546	r0602	r0722	r0730	r1154	r1486
144412	r0178	r0223	r0460	r0482	r0508	r0602	r1486
144415	r0223	r0460	r0602	r1486
144418	r0460	r0602
144421	r0602
144422	r0460
144419	r0223	r1486
144426	r1486
144427	r0223
144416	r0178	r0482	r0508
144431	r0482	r0508
144434	r0508
144435	r0482
144432	r0178
144413	r0073	r0074	r0546	r0722	r0730	r1154
144440	r0074	r0546	r0722
144443	r0546	r0722
144446	r0722
144447	r0546
144444	r0074
144441	r0073	r0730	r1154
144452	r0730	r1154
144455	r1154
144456	r0730
144453	r0073
144262	r0484	r1291
144460	r0484
144461	r1291
144259	r0019	r0031	r0033	r0034	r0062	r0067	r0070	r0072	r0100	r0102	r0106	r0107	r0112	r0125	r0137	r0151	r0185	r0195	r0196	r0197	r0204	r0219	r0221	r0222	r0229	r0279	r0287	r0299	r0319	r0321	r0322	r0340	r0349	r0412	r0414	r0432	r0436	r0446	r0457	r0462	r0498	r0523	r0530	r0535	r0555	r0556	r0557	r0561	r0571
144463	r0019	r0031	r0033	r0034	r0072	r0100	r0102	r0106	r0137	r0151	r0185	r0204	r0229	r0279	r0299	r0319	r0340	r0349	r0412	r0414	r0457	r0498	r0523	r0530	r0579	r0658	r0680	r1097	r1320	r1359
144466	r0072	r0299	r0349	r0414	r0523	r0579	r0658	r0680	r1097	r1320	r1359
144469	r0299	r0349	r0414	r0523	r0579	r0680
144472	r0349	r0414	r0579	r0680
144475	r0414	r0579
144478	r0579
144479	r0414
144476	r0349	r0680
144483	r0680
144484	r0349
144473	r0299	r0523
144488	r0523
144489	r0299
144470	r0072	r0658	r1097	r1320	r1359
144493	r0658	r1097	r1359
144496	r1097	r1359
144499	r1359
144500	r1097
144497	r0658
144494	r0072	r1320
144505	r1320
144506	r0072
144467	r0019	r0031	r0033	r0034	r0100	r0102	r0106	r0137	r0151	r0185	r0204	r0229	r0279	r0319	r0340	r0412	r0457	r0498	r0530
144510	r0019	r0100	r0106	r0137	r0151	r0185	r0204	r0279	r0319	r0498	r0530
144513	r0137	r0151	r0204	r0279
144516	r0151	r0204
144519	r0204
144520	r0151
144517	r0137	r0279
144524	r0279
144525	r0137
144514	r0019	r0100	r0106	r0185	r0319	r0498	r0530
144529	r0100	r0106	r0319	r0498	r0530
144532	r0106	r0319	r0530
144535	r0319
144536	r0106	r0530
144539	r0530
144540	r0106
144533	r0100	r0498
144544	r0498
144545	r0100
144530	r0019	r0185
144549	r0185
144550	r0019
144511	r0031	r0033	r0034	r0102	r0229	r0340	r0412	r0457
144554	r0033	r0034	r0102	r0340
144557	r0034	r0340
144560	r0340
144561	r0034
144558	r0033	r0102
144565	r0102
144566	r0033
144555	r0031	r0229	r0412	r0457
144570	r0229	r0412
144573	r0412
144574	r0229
144571	r0031	r0457
144578	r0457
144579	r0031
144464	r0062	r0067	r0070	r0107	r0112	r0125	r0195	r0196	r0197	r0219	r0221	r0222	r0287	r0321	r0322	r0432	r0436	r0446	r0462	r0535	r0555	r0556	r0557	r0561	r0571	r0596	r0604	r0634	r0636	r0639	r0653	r0656	r0724	r0732	r1307	r1308	r1395	r1397	r1399	r1479	r1480	r1481	r1484
144583	r0197	r1307
144585	r0197
144586	r1307
144584	r0062	r0067	r0070	r0107	r0112	r0125	r0195	r0196	r0219	r0221	r0222	r0287	r0321	r0322	r0432	r0436	r0446	r0462	r0535	r0555	r0556	r0557	r0561	r0571	r0596	r0604	r0634	r0636	r0639	r0653	r0656	r0724	r0732	r1308	r1395	r1397	r1399	r1479	r1480	r1481	r1484
144588	r0062	r0067	r0070	r0107	r0112	r0125	r0195	r0196	r0219	r0221	r0222	r0287	r0432	r0436	r0446	r0462	r0535	r0555	r0556	r0557	r0561	r0571	r0596	r0604	r0634	r0636	r0639	r0653	r0656	r0724	r0732	r1308	r1395	r1397	r1399	r1479	r1480	r1481	r1484
144591	r0062	r0067
144594	r0067
144595	r0062
144592	r0070	r0107	r0112	r0125	r0195	r0196	r0219	r0221	r0222	r0287	r0432	r0436	r0446	r0462	r0535	r0555	r0556	r0557	r0561	r0571	r0596	r0604	r0634	r0636	r0639	r0653	r0656	r0724	r0732	r1308	r1395	r1397	r1399	r1479	r1480	r1481	r1484
144599	r0070	r0107	r0195	r0196	r0219	r0222	r0436	r0462	r0535	r0556	r0557	r0561	r0571	r0604	r0636	r0639	r1397	r1481
144602	r0107	r0195	r0222	r0462	r0556	r0557	r0561	r0639	r1481
144605	r0222	r0561	r0639	r1481
144608	r0561	r0639
144611	r0639
144612	r0561
144609	r0222	r1481
144616	r1481
144617	r0222
144606	r0107	r0195	r0462	r0556	r0557
144621	r0195	r0462	r0557
144624	r0462	r0557
144627	r0557
144628	r0462
144625	r0195
144622	r0107	r0556
144633	r0556
144634	r0107
144603	r0070	r0196	r0219	r0436	r0535	r0571	r0604	r0636	r1397
144638	r0219	r0604	r0636	r1397
144641	r0604	r0636
144644	r0636
144645	r0604
144642	r0219	r1397
144649	r1397
144650	r0219
144639	r0070	r0196	r0436	r0535	r0571
144654	r0196	r0436	r0571
144657	r0436	r0571
144660	r0571
144661	r0436
144658	r0196
144655	r0070	r0535
144666	r0535
144667	r0070
144600	r0112	r0125	r0221	r0287	r0432	r0446	r0555	r0596	r0634	r0653	r0656	r0724	r0732	r1308	r1395	r1399	r1479	r1480	r1484
144671	r0287	r0432	r0446	r0555	r0634	r0656	r0732	r1479	r1484
144674	r0446	r0732	r1479	r1484
144677	r0732	r1479
144680	r1479
144681	r0732
144678	r0446	r1484
144685	r1484
144686	r0446
144675	r0287	r0432	r0555	r0634	r0656
144690	r0432	r0555	r0656
144693	r0555	r0656
144696	r0656
144697	r0555
144694	r0432
144691	r0287	r0634
144702	r0634
144703	r0287
144672	r0112	r0125	r0221	r0596	r0653	r0724	r1308	r1395	r1399	r1480
144707	r0125	r0596	r0724	r1395	r1399
144710	r0596	r0724	r1399
144713	r0724	r1399
144716	r1399
144717	r0724
144714	r0596
144711	r0125	r1395
144722	r1395
144723	r0125
144708	r0112	r0221	r0653	r1308	r1480
144727	r0221	r0653	r1480
144730	r0653	r1480
144733	r1480
144734	r0653
144731	r0221
144728	r0112	r1308
144739	r1308
144740	r0112
144589	r0321	r0322
144256	r0064	r0078	r0124	r0231	r0383	r0490	r0517	r0572	r0590	r0614	r0801	r1040	r1430
144744	r0064
144745	r0078
144746	r0124	r0801
144747	r0801
144748	r0124
144751	r0231
144752	r0383
144753	r0490
144754	r0517
144755	r0572
144756	r0590	r0614	r1430
144757	r0614	r1430
144760	r1430
144761	r0614
144758	r0590
144765	r1040
144253	r0310	r0325	r0384	r0385	r0386	r0416	r0451	r0507	r0541	r0560	r0588	r0592	r0603	r0620	r0655	r0657	r0670	r0683	r1001	r1005	r1400	r1401	r1446	r1447	r1448	r1449	r1450	r1451	r1453	r1454	r1471	r1472	r1473	r1474	r1475	r1482	r1483	r1485	r2433	r2434	r2435	r2436	r2437	r2438
144766	r0310	r0416	r0507	r0541	r0560	r0588	r0592	r0603	r0655	r0657	r0683	r1001	r1005	r1400	r1401	r1446	r1447	r1448	r1449	r1450	r1451	r1453	r2433	r2434	r2435	r2436	r2437	r2438
144767	r0310	r0416	r0507	r0541	r0560	r0588	r0603	r0655	r0683	r1446	r1447	r1448	r1449	r1450	r1451	r1453
144770	r0310	r0416	r0507	r0541	r0560	r0603	r0655	r0683	r1447	r1449	r1450	r1453
144773	r0416	r0507	r0603	r0655	r0683	r1449	r1450
144776	r0507	r0683	r1449
144779	r0683
144780	r0507	r1449
144783	r1449
144784	r0507
144777	r0416	r0603	r0655	r1450
144788	r0603	r1450
144791	r1450
144792	r0603
144789	r0416	r0655
144796	r0655
144797	r0416
144774	r0310	r0541	r0560	r1447	r1453
144801	r0541	r0560	r1447
144804	r0560
144805	r0541	r1447
144808	r1447
144809	r0541
144802	r0310	r1453
144813	r1453
144814	r0310
144771	r0588	r1446	r1448	r1451
144817	r0588	r1446
144818	r1448
144819	r1451
144768	r0592	r0657	r1001	r1005	r1400	r1401	r2433	r2434	r2435	r2436	r2437	r2438
144820	r0592
144821	r0657
144822	r1001	r1005	r1400	r1401	r2433	r2434	r2435	r2436	r2437	r2438
144823	r1005	r1400	r1401	r2433	r2435	r2437
144826	r1400	r1401	r2433
144829	r1401	r2433
144832	r2433
144833	r1401
144830	r1400
144827	r1005	r2435	r2437
144838	r2435
144839	r1005	r2437
144842	r2437
144843	r1005
144824	r1001	r2434	r2436	r2438
144847	r2434
144848	r1001	r2436	r2438
144851	r2436
144852	r1001	r2438
144855	r2438
144856	r1001
144859	r0325
144860	r0384	r0385	r0386	r0451	r0620	r0670
144861	r0385	r0386	r0451
144863	r0385
144864	r0386
144865	r0451
144862	r0384	r0620	r0670
144867	r0670
144868	r0384	r0620
144871	r0620
144872	r0384
144875	r1454
144876	r1471	r1472	r1473	r1474	r1475	r1482	r1483	r1485
144877	r1474	r1475
144879	r1474
144880	r1475
144878	r1471	r1472	r1473	r1482	r1483	r1485
144882	r1483
144883	r1471	r1472	r1473	r1482	r1485
144886	r1485
144887	r1471	r1472	r1473	r1482
144890	r1472	r1473
144893	r1473
144894	r1472
144891	r1471	r1482
144898	r1482
144899	r1471
143826	r0047	r0084	r0085	r0148	r0351	r0424	r0500	r0605	r0669	r0779	r0872	r0875	r0891	r0906	r0920	r0921	r0923	r0926	r0950	r0953	r0962	r0977	r0997	r1007	r1060	r1078	r1155	r1290	r1305	r1306	r1310	r1384	r1422	r1424	r1425	r1426	r1434	r1435	r1436	r1437	r1438	r1439	r1440	r1441	r1455	r1456	r1463	r2414	r2472
144902	r0047
144903	r0084	r0424
144904	r0424
144905	r0084
144908	r0085
144909	r0148
144910	r0351
144911	r0500
144912	r0605
144913	r0669	r0779
144914	r0872
144915	r0875
144916	r0891	r1425
144917	r1425
144918	r0891
144921	r0906
144922	r0920
144923	r0921
144924	r0923
144925	r0926
144926	r0950
144927	r0953
144928	r0962
144929	r0977	r1463
144930	r1463
144931	r0977
144934	r0997	r1007
144935	r1060
144936	r1078
144937	r1155
144938	r1290
144939	r1305	r1306
144940	r1310	r2472
144941	r1384
144942	r1422
144943	r1424	r1426
144944	r1426
144945	r1424
144948	r1434
144949	r1435
144950	r1436
144951	r1437
144952	r1438
144953	r1439
144954	r1440
144955	r1441
144956	r1455	r1456
144957	r1456
144958	r1455
144961	r2414
144962	r0162
144963	r0173
144964	r0647
144965	r1217
144966	r1428
141803	r0001	r0003	r0004	r0010	r0011	r0012	r0013	r0015	r0018	r0035	r0065	r0090	r0096	r0113	r0140	r0142	r0170	r0198	r0216	r0249	r0271	r0282	r0288	r0289	r0328	r0333	r0334	r0335	r0342	r0373	r0396	r0467	r0468	r0478	r0491	r0503	r0505	r0516	r0520	r0532	r0564	r0566	r0574	r0575	r0576	r0593	r0598	r0599	r0606
144967	r0001	r0574	r1373
144968	r1373
144969	r0001	r0574
144972	r0574
144973	r0001
144976	r0003	r0004	r0010	r0011	r0015	r0018	r0090	r0096	r0142	r0170	r0198	r0249	r0271	r0288	r0289	r0333	r0334	r0335	r0342	r0373	r0396	r0468	r0478	r0575	r0576	r0599	r0606	r0607	r0608	r0609	r0632	r0672	r0711	r0738	r0751	r0780	r0781	r0783	r0793	r0826	r0841	r0880	r0931	r0932	r0936	r0955	r0956	r0976	r0983
144977	r0003	r0170	r0198	r0249	r0271	r0289	r0333	r0334	r0335	r0342	r0373	r0468	r0478	r0575	r0576	r0607	r0632	r0672	r0711	r0738	r0751	r0780	r0781	r0783	r0793	r0826	r0841	r0931	r0932	r0936	r0956	r0983	r0984	r0986	r0987	r1051	r1134	r1135	r1136	r1137	r1146	r1159	r1164	r1165	r1166	r1167	r1168	r1169	r1170
144980	r0931	r0932	r0936	r0983	r0984	r0986	r0987	r1218	r1226	r1232	r1244	r1245	r1246	r1267	r1278	r1279	r1283	r1301	r1302	r1369
144983	r0931	r0936	r0983	r0986	r1244	r1267	r1283	r1301
144985	r0931	r0936	r0983	r0986	r1244	r1301
144986	r1267
144987	r1283
144984	r0932	r0984	r0987	r1218	r1226	r1232	r1245	r1246	r1278	r1279	r1302	r1369
144989	r0932	r0984	r0987	r1245	r1246	r1279	r1302
144992	r0984	r0987	r1245
144995	r0987	r1245
144998	r1245
144999	r0987
144996	r0984
144993	r0932	r1246	r1279	r1302
145004	r1246	r1279	r1302
145007	r1279
145008	r1246	r1302
145011	r1302
145012	r1246
145005	r0932
144990	r1218	r1226	r1232	r1278	r1369
145017	r1232
145018	r1218	r1226	r1278	r1369
145021	r1226	r1278
145022	r1218	r1369
144981	r0003	r0170	r0198	r0249	r0271	r0289	r0333	r0334	r0335	r0342	r0373	r0468	r0478	r0575	r0576	r0607	r0632	r0672	r0711	r0738	r0751	r0780	r0781	r0783	r0793	r0826	r0841	r0956	r1051	r1134	r1135	r1136	r1137	r1146	r1159	r1164	r1165	r1166	r1167	r1168	r1169	r1170	r1171	r1172	r1174	r1175	r1177	r1179	r1181
145026	r0170	r0198	r0249	r0271	r0333	r0334	r0335	r0342	r0373	r0468	r0478	r0575	r0576	r0607	r0632	r0672	r0711	r0738	r0751	r0780	r0781	r0783	r0793	r0841	r0956	r1051	r1134	r1135	r1136	r1137	r1146	r1164	r1165	r1166	r1167	r1168	r1169	r1170	r1171	r1172	r1174	r1175	r1177	r1179	r1181	r1182	r1183	r1295	r1321
145029	r0170	r0198	r0249	r0271	r0333	r0334	r0335	r0342	r0373	r0468	r0478	r0575	r0576	r0607	r0632	r0672	r0711	r0738	r0751	r0780	r0781	r0783	r0793	r0841	r0956	r1134	r1135	r1136	r1137	r1146	r1295	r1321	r1325	r1380	r1381	r1466
145032	r0170	r0271	r0373	r0468	r0956
145035	r0271	r0373	r0468
145038	r0373	r0468
145041	r0468
145042	r0373
145039	r0271
145036	r0170	r0956
145047	r0956
145048	r0170
145033	r0198	r0249	r0333	r0334	r0335	r0342	r0478	r0575	r0576	r0607	r0632	r0672	r0711	r0738	r0751	r0780	r0781	r0783	r0793	r0841	r1134	r1135	r1136	r1137	r1146	r1295	r1321	r1325	r1380	r1381	r1466
145052	r0249	r0841	r1321
145054	r0249	r0841
145055	r0841
145056	r0249
145059	r1321
145053	r0198	r0333	r0334	r0335	r0342	r0478	r0575	r0576	r0607	r0632	r0672	r0711	r0738	r0751	r0780	r0781	r0783	r0793	r1134	r1135	r1136	r1137	r1146	r1295	r1325	r1380	r1381	r1466
145061	r0478	r0607	r1295
145063	r0478
145064	r0607
145065	r1295
145062	r0198	r0333	r0334	r0335	r0342	r0575	r0576	r0632	r0672	r0711	r0738	r0751	r0780	r0781	r0783	r0793	r1134	r1135	r1136	r1137	r1146	r1325	r1380	r1381	r1466
145067	r0198	r0333	r0334	r0335	r0342	r0575	r0576	r0632	r0672	r0711	r0751	r0780	r0781	r0783	r0793	r1134	r1135	r1136	r1137	r1325	r1380	r1381	r1466
145070	r0198	r0333	r0334	r0335	r0342	r0575	r0576	r0632	r0672	r0711	r0751	r0780	r0781	r0783	r0793	r1134	r1135	r1136	r1325	r1380	r1466
145073	r0198	r0333	r0575	r0632	r0672	r0751	r0780	r1136	r1380	r1466
145076	r0333	r0632	r0751	r1136	r1380
145079	r0632	r0751	r1380
145082	r0751	r1380
145085	r1380
145086	r0751
145083	r0632
145080	r0333	r1136
145091	r1136
145092	r0333
145077	r0198	r0575	r0672	r0780	r1466
145096	r0575	r0672	r1466
145099	r0672	r1466
145102	r1466
145103	r0672
145100	r0575
145097	r0198	r0780
145108	r0780
145109	r0198
145074	r0334	r0335	r0342	r0576	r0711	r0781	r0783	r0793	r1134	r1135	r1325
145113	r0335	r0342	r0711	r0783	r1134	r1325
145116	r0342	r0711	r0783
145119	r0711	r0783
145122	r0783
145123	r0711
145120	r0342
145117	r0335	r1134	r1325
145128	r1134	r1325
145131	r1325
145132	r1134
145129	r0335
145114	r0334	r0576	r0781	r0793	r1135
145137	r0576	r0781	r1135
145140	r0781	r1135
145143	r1135
145144	r0781
145141	r0576
145138	r0334	r0793
145149	r0793
145150	r0334
145071	r1137	r1381
145153	r1137
145154	r1381
145068	r0738	r1146
145156	r1146
145157	r0738
145030	r1051	r1164	r1165	r1166	r1167	r1168	r1169	r1170	r1171	r1172	r1174	r1175	r1177	r1179	r1181	r1182	r1183
145161	r1164	r1165	r1166	r1168	r1172	r1174	r1175	r1179
145164	r1165	r1166	r1174	r1175
145167	r1166	r1175
145170	r1175
145171	r1166
145168	r1165	r1174
145175	r1174
145176	r1165
145165	r1164	r1168	r1172	r1179
145180	r1168	r1179
145183	r1179
145184	r1168
145181	r1164	r1172
145188	r1172
145189	r1164
145162	r1051	r1167	r1169	r1170	r1171	r1177	r1181	r1182	r1183
145193	r1170	r1171	r1182	r1183
145196	r1171	r1183
145199	r1183
145200	r1171
145197	r1170	r1182
145204	r1182
145205	r1170
145194	r1051	r1167	r1169	r1177	r1181
145209	r1167	r1177
145212	r1177
145213	r1167
145210	r1051	r1169	r1181
145217	r1169	r1181
145220	r1181
145221	r1169
145218	r1051
145027	r0003	r0289	r0826	r1159	r1192	r1196	r1264	r1266	r1268	r1270	r1271	r1273	r1275	r1277	r1280	r1282	r1370	r1372	r1407
145226	r0003	r1159	r1192	r1264	r1266	r1268	r1270	r1271	r1275	r1277	r1280	r1282	r1370	r1407
145229	r0003	r1159	r1192	r1264	r1266	r1268	r1275	r1277	r1280	r1282	r1407
145232	r0003	r1192	r1264	r1266	r1268	r1275	r1277	r1280	r1282	r1407
145235	r1192	r1264	r1268
145237	r1192
145238	r1264
145239	r1268
145236	r0003	r1266	r1275	r1277	r1280	r1282	r1407
145241	r1266	r1277	r1280	r1282
145244	r1277	r1282
145247	r1282
145248	r1277
145245	r1266	r1280
145252	r1280
145253	r1266
145242	r0003	r1275	r1407
145257	r1275	r1407
145260	r1407
145261	r1275
145258	r0003
145233	r1159
145230	r1270	r1271	r1370
145267	r1271	r1370
145270	r1370
145271	r1271
145268	r1270
145227	r0289	r0826	r1196	r1273	r1372
145276	r0826	r1196	r1372
145278	r0826	r1196
145279	r1372
145277	r0289	r1273
145280	r0289
145281	r1273
144978	r0004	r0010	r0011	r0015	r0018	r0090	r0096	r0142	r0288	r0396	r0599	r0606	r0608	r0609	r0880	r0955	r0976	r0988	r1031	r1052	r1127	r1128	r1129	r1158	r1173	r1176	r1178	r1180	r1184	r1193	r1221	r1229	r1235	r1265	r1269	r1272	r1274	r1276	r1281	r1360	r1361	r1389	r1390	r1391	r1392	r1393	r2473
145282	r0004	r1052	r1158	r1173	r1176	r1178	r1180	r1184	r1193	r1265	r1269	r1272	r1274	r1276	r1281	r1360	r1361
145283	r0010	r0011	r0015	r0018	r0090	r0096	r0142	r0288	r0599	r0606	r0608	r0609	r0880	r0955	r0976
145284	r0396	r1031	r1389	r1390	r1391	r1392	r1393	r2473
145285	r0988
145286	r1127
145287	r1128
145288	r1129
145289	r1221	r1229	r1235
145290	r0012	r0503	r0505	r0661	r0706	r0715	r0717	r0719	r0721	r0723	r0727	r0729	r0743	r0744	r1014	r1324	r1442	r1443	r1444	r1445
145291	r0012	r1014
145293	r0012
145294	r1014
145292	r0503	r0505	r0661	r0706	r0715	r0717	r0719	r0721	r0723	r0727	r0729	r0743	r0744	r1324	r1442	r1443	r1444	r1445
145296	r0503	r0505	r0715	r0717	r0719	r0721	r0723	r0727	r0729	r0743	r1324	r1442	r1444	r1445
145299	r0503	r0505	r0715	r0719	r0721	r0723	r0727	r0743	r1324	r1444
145302	r0503	r0505	r0721	r1444
145305	r0721	r1444
145306	r0503	r0505
145309	r0505
145310	r0503
145303	r0715	r0719	r0723	r0727	r0743	r1324
145314	r0719	r0723	r0727	r1324
145317	r0723	r0727	r1324
145320	r0727	r1324
145323	r1324
145324	r0727
145321	r0723
145318	r0719
145315	r0715	r0743
145329	r0715
145330	r0743
145300	r0717	r0729	r1442	r1445
145331	r0717	r1442
145332	r0729	r1445
145297	r0661	r0706	r0744	r1443
145333	r0661	r1443
145334	r0706	r0744
145335	r0013	r0908	r0909	r0910
145336	r0908	r0909	r0910
145339	r0910
145340	r0908	r0909
145343	r0909
145344	r0908
145337	r0013
145348	r0035	r0113	r0532	r0960	r1376	r1409	r1416
145349	r0113	r0532	r1409	r1416
145351	r0113
145352	r0532
145353	r1409	r1416
145350	r0035	r0960	r1376
145354	r0035
145355	r0960	r1376
145356	r1376
145357	r0960
145360	r0065
145361	r0140
145362	r0216	r0516
[truncated: 100 more rows]
[truncated: 1,369 more columns]

## Sheet: TCA_Transport_Reactions
r1148
r1147
r1088
r0917
r0916
r0915
r0913
r0912
r0884
r0874
r0873
r0872
r0833
r0832
r0831
r0830
r0829
r0828
r0822
r0821
r0820
r0819

## Sheet: Table2_Complete
Cofactor	Net Consumed	Net Produced
H+(PG)(c)	70504	70446
H+(PG)(m)	70446	70504
Pi(c)	55051	55102
Pi(m)	55051	55055
Sulfate(c)	33046	33046
Sulfate(m)	33046	33046
Sulfite(c)	33046	33046
Sulfite(m)	33046	33046
H2O(c)	15015	14960
H2O(m)	14958	14956
ATP(c)	155	217
ADP(c)	208	152
dATP(c)	143	120
UDP(c)	106	151
dUTP(c)	155	96
CTP(c)	94	47
CDP(c)	57	82
GDP(c)	59	59
dGTP(c)	58	58
GTP(c)	69	45
dGDP(c)	44	68
dAMP(c)	27	37
dUDP(c)	25	37
dCTP(c)	23	35
dCDP(c)	23	35
NAD+(c)	24	24
NADH(c)	24	24
NADPH(c)	19	20
NADP+(c)	20	19
PPi(c)	3	24
AMP(c)	0	21
H2O2(c)	8	6
O2(c)	6	6
ATP(m)	7	2
ADP(m)	2	6
CO2(m)	1	4
HCO3-(m)	4	1
CoA(r)	2	2
CoA(c)	2	2
CO2(c)	1	3
PPi(n)	2	2
NH3(c)	2	2
CMP(c)	2	2
CTP(n)	2	2
UMP(c)	2	2
GDP(m)	1	2
NAD+(r)	1	1
NADH(r)	1	1
NADPH(r)	1	1
NADPH(m)	1	1
NADP+(r)	1	1
NADP+(m)	1	1
PPi(m)	0	2
AMP(m)	0	2
GTP(m)	1	1
HCO3-(c)	1	1
dTMP(c)	2	0
dUMP(c)	0	2
Na+(r)	1	1
Na+(c)	1	1
NAD+(p)	1	0
NADH(p)	0	1
O2(p)	0	1
H2O2(m)	1	0
H2O2(p)	1	0
dGDP(m)	1	0

## Sheet: Metabolite_Degrees
	Metabolite	Number of Participating Reactions
1	Na+(c)	404
2	Na+(s)	402
3	H2O(c)	296
4	HCO3-(c)	220
5	ATP(c)	204
6	HCO3-(s)	201
7	ADP(c)	173
8	Pi(c)	173
9	Glutamine(c)	106
10	Serine(c)	104
11	Glycine(c)	102
12	Alanine(c)	100
13	Proline(c)	98
14	Methionine(c)	95
15	Phenylalanine(c)	95
16	Cysteine(c)	95
17	Leucine(c)	94
18	Asparagine(c)	94
19	Valine(c)	94
20	Threonine(c)	94
21	Tyrosine(c)	93
22	Tryptophan(c)	92
23	Isoleucine(c)	89
24	H+(PG)(c)	88
25	Arginine(c)	86
